# Supplementary material for: Exploring beyond clinical routine SARS-CoV-2 serology using MultiCoV-Ab to evaluate endemic coronavirus cross-reactivity
Source: Nat Commun. 2021 Feb 19;12:1152. doi: 10.1038/s41467-021-20973-3 (PMC7896075; doi:10.1038/s41467-021-20973-3)
Supplement: Supplementary file 4 — Source Data [file 41467_2021_20973_MOESM4_ESM.xlsx]

## Sheet: Figure 1 (initial Data set)
	Figure 1 Data Set - A set comprising only those samples for which commercial IVD assays were run
	Sample Information					MultiCoV-Ab IgG Signals (MFI)		MultiCoV-Ab IgA Signals (MFI)		MultiCoV-Ab SARS-CoV-2 Classification			Commercial SARS-CoV-2 Assays
	SampleID	Sample Matrix	Age group	Gender	COVID19 infection	IgG SARS-CoV-2 Spike Trimer	IgG SARS-CoV-2 RBD	IgA SARS-CoV-2 Spike Trimer	IgA SARS-CoV-2 RBD	IgG (Spike Trimer + RBD)	IgA (Spike Trimer + RBD)	IgG + IgA Combined	Signal Roche total Ig	Class. Roche total Ig	Signal Euroimmun IgA	Class. Euroimmun IgA	Signal Euroimmun IgG	Class. Euroimmun IgG	Signal Siemens total Ig	Class. Siemens total Ig
	1	SER	39-	m	+	9014	5350	1540	1348	+	+	+	15.3	+	2.5	+	2.5	+	2.1	+
	2	SER	39-	m	+	33673	13946	3535	2742	+	+	+	8.84	+	8.3	+	5.1	+	10	+
	3	SER	39-	m	+	14131	9000	3223.5	1516.5	+	+	+	4.17	+	9.2	+	3.5	+	4.4	+
	4	SER	39-	m	+	48157	22979	4829	4289.5	+	+	+	26.5	+	10.9	+	8.6	+	10	+
	5	SER	40-59	f	+	12793	2628	1317	667	+	+	+	4.36	+	1.8	+	1.1	+	1.4	+
	6	SER	39-	m	+	597	106	42	66	-	-	-	0.068	-	0.4	-	0.2	-	0.05	-
	7	SER	39-	f	+	28618	7250	1340	842	+	+	+	10.1	+	3.5	+	3.7	+	2.7	+
	8	SER	39-	m	+	23587	7939	1401	1010	+	+	+	18.6	+	2.9	+	3.8	+	7.9	+
	9	SER	40-59	f	+	684	114	31	38	-	-	-	0.072	-	0.2	-	0.2	-	0.05	-
	10	SER	40-59	m	+	14316.5	6911	3744	1581.5	+	+	+	20.6	+	6.6	+	4	+	8.3	+
	11	SER	40-59	m	+	11969.5	1989	3132	178	+	-	+	1.62	+	0.7	-	1.3	+	1.1	+
	12	SER	39-	f	+	340	73	232	35	-	-	-	0.069	-	0.4	-	0.4	-	0.11	-
	13	SER	39-	m	+	12610.5	7603	751.5	570	+	+	+	4.13	+	1.6	+	1.8	+	2.9	+
	14	SER	40-59	m	+	8303	3107	220	146	+	-	+	4.16	+	0.8	borderline	1.1	+	3.3	+
	15	SER	39-	m	+	16024.5	9464	682	510	+	+	+	16	+	2.5	+	3.6	+	4.1	+
	16	SER	40-59	m	+	44659	27612	2382	869	+	+	+	81.5	+	8.4	+	8.6	+	10	+
	17	SER	39-	m	+	7068	5025	2809	679	+	+	+	11	+	2.6	+	1.2	+	1.8	+
	18	SER	40-59	m	+	31216	16133	9063	2965	+	+	+	87.6	+	4.1	+	8.3	+	10	+
	19	SER	39-	m	-	559.5	349	46	78	-	-	-	0.068	-	0.5	-	0.3	-	0.23	-
	20	SER	40-59	m	-	112	99.5	47	42	-	-	-	0.071	-	0.4	-	0.4	-	0.05	-
	21	SER	39-	m	-	138	138.5	44.5	64	-	-	-	0.063	-	0.1	-	0.4	-	0.05	-
	22	SER	60+	m	-	195	76	39.5	45.5	-	-	-	0.079	-	0.2	-	0.2	-	0.07	-
	23	SER	39-	f	-	114	128	33	40	-	-	-	0.087	-	0.2	-	0.3	-	0.05	-
	24	SER	39-	f	-	246	57	50	44	-	-	-	0.068	-	0.2	-	0.2	-	0.09	-
	25	SER	39-	m	-	339	306	76	66	-	-	-	0.068	-	0.2	-	0.3	-	0.14	-
	26	SER			-	509	70	50	129	-	-	-	0.068	-	0.4	-	0.4	-	0.05	-
	27	SER	40-59	f	-	152	92	50	47	-	-	-	0.065	-	0.3	-	0.3	-	0.05	-
	28	SER	40-59	m	-	71.5	65	53	58	-	-	-	0.066	-	0.4	-	0.5	-	0.05	-
	29	SER	39-	m	-	582	103	64	83	-	-	-	0.064	-	1.8	+	0.6	-	0.05	-
	30	SER	39-	f	-	317	63	31	31	-	-	-	0.065	-	0.2	-	0.2	-	0.05	-
	31	SER	39-	m	-	87.5	88.5	49.5	34	-	-	-	0.069	-	0.3	-	0.2	-	0.05	-
	32	SER	39-	f	-	296	69.5	93	41	-	-	-	0.068	-	0.2	-	0.3	-	0.05	-
	33	SER	39-	m	-	218	90	44.5	42	-	-	-	0.061	-	0.6	-	0.3	-	0.05	-
	34	SER	39-	m	-	134.5	106	50	81	-	-	-	0.067	-	0.6	-	0.3	-	0.05	-
	35	SER	39-	f	-	75	82.5	38.5	39	-	-	-	0.067	-	0.8	borderline	0.5	-	0.05	-
	36	SER	39-	f	+	5485.5	1755	507	307	+	+	+	0.094	-	1.3	+	0.5	-	0.14	-
	37	SER	39-	m	+	6218.5	3841	1360.5	210	+	-	+	0.733	-	1.1	+	1.7	+	2.9	+
	38	SER	40-59	f	+	94	71.5	76	143	-	-	-	0.096	-	0.6	-	0.4	-	0.05	-
	39	SER	40-59	m	+	23002	8658	3625	481	+	+	+	27.3	+	5.4	+	5.4	+	6	+
	40	SER	40-59	m	+	37674	25283.5	2455	995.5	+	+	+	78.4	+	5.7	+	10.8	+	10	+
	41	SER	39-	f	+	34375	9100	599.5	301	+	+	+	119.9	+	1.7	+	4.9	+	6.3	+
	42	SER	40-59	f	+	31426	18930.5	4565	947.5	+	+	+	11.3	+	4.2	+	5.1	+	3.3	+
	43	SER	39-	m	+	17362	6722.5	2127.5	1201.5	+	+	+	19.9	+	5	+	3.6	+	10	+
	44	SER	40-59	m	+	9988	6884.5	1102	727	+	+	+	19.3	+	2.6	+	3.1	+	7	+
	45	SER	40-59	m	+	19714.5	13724	2423	4045	+	+	+	44.8	+	3.6	+	5.5	+	3.6	+
	46	SER	39-	f	+	2460	120	39	45	-	-	-	0.068	-	1.1	+	0.7	-	0.05	-
	47	SER	39-	f	+	21715	9620	2122	665.5	+	+	+	83.9	+	4.2	+	5.7	+	10	+
	48	SER	40-59	m	+	8177	4354	428.5	236	+	-	+	22.1	+	1.8	+	2.7	+	4.8	+
	49	SER	39-	m	+	10790.5	5964	615	280	+	+	+	29	+	2.2	+	3.1	+	3.5	+
	50	SER	40-59	m	+	11111.5	5575.5	937	520	+	+	+	11	+	2.5	+	1.9	+	2.4	+
	51	SER	40-59	f	+	12527.5	8012	440	269	+	+	+	35.4	+	1	borderline	2.5	+	3.2	+
	52	SER	40-59	f	+	10062	5429	4185.5	289	+	+	+	50.7	+	1.7	+	2.5	+	1.7	+
	53	SER	40-59	m	+	12046	1816	727.5	741	+	+	+	13.1	+	3	+	2.5	+	10	+
	54	SER	60+	m	+	20241	15535	6569	3308	+	+	+	100.7	+	8.8	+	6.6	+	9.2	+
	55	SER	40-59	f	+	50497	38142	1532	680	+	+	+	59.3	+	6.8	+	12.1	+	10	+
	56	SER	40-59	m	+	18264	10998	2060.5	957	+	+	+	15.6	+	3.4	+	3.9	+	4.8	+
	57	SER	39-	m	+	17550	6651.5	3447	3238.5	+	+	+	8	+	5.3	+	2.6	+	2.5	+
	58	SER	40-59	f	+	17503	9862.5	994	336	+	+	+	12.2	+	1.3	+	4.1	+	4.3	+
	59	SER	40-59	f	+	47900	23002	2097.5	1275	+	+	+	67.2	+	5.5	+	10.2	+	10	+
	60	SER	60+	m	+	17021	10399	1162	641.5	+	+	+	78.6	+	2.8	+	5.6	+	10	+
	61	SER	40-59	m	+	50041	28033	1045	526	+	+	+	94.7	+	3.3	+	10.6	+	10	+
	62	SER	39-	f	+	16101	3270	519.5	290	+	+	+	13.8	+	1.3	+	1.2	+	1.9	+
	63	SER	40-59	f	+	27425	12933.5	7822	2301	+	+	+	80.2	+	1.5	+	5	+	6.3	+
	64	SER	40-59	m	+	28220.5	20124	5543	4516	+	+	+	59.2	+	6.3	+	6.6	+	10	+
	65	SER	40-59	f	+	11654	989	156	83	+	-	+	2.2	+	0.6	-	0.7	-	0.05	-
	66	SER	39-	f	+	21528	14518.5	2531.5	1946.5	+	+	+	43.8	+	6	+	6.1	+	10	+
	67	SER	40-59	m	+	39242	24956	2236	1171	+	+	+	77.4	+	5.2	+	10.1	+	10	+
	68	SER	40-59	f	+	40400	31824	7813	2741	+	+	+	101.8	+	8.3	+	10.2	+	10	+
	69	SER	40-59	f	+	11930	7880	20549	4748	+	+	+	7.6	+	9.1	+	4.6	+	6.5	+
	70	SER	40-59	m	+	6507.5	3169.5	270	185	+	-	+	50	+	0.7	-	0.7	-	1	+
	71	SER	40-59	f	+	16663	3998.5	2100	709.5	+	+	+	84.3	+	1.7	+	2.2	+	2.5	+
	72	SER	40-59	m	+	12773.5	5901	678	368	+	+	+	9.3	+	1.6	+	2.7	+	2.6	+
	73	SER	40-59	f	+	15519.5	13040	12622	1653	+	+	+	68.5	+	4.4	+	4.4	+	6.1	+
	74	SER	40-59	f	+	138	131.5	58	70	-	-	-	0.069	-	0.8	borderline	0.3	-	0.05	-
	75	SER	40-59	f	+	81	84.5	39	48.5	-	-	-	0.068	-	0.4	-	0.3	-	0.05	-
	76	SER	40-59	f	+	22394	12678	2570	2045.5	+	+	+	97.5	+	4.6	+	5.6	+	10	+
	77	SER	40-59	f	+	27729	17251.5	2593	1869.5	+	+	+	13.2	+	6.4	+	8.1	+	10	+
	78	SER	60+	f	+	20475	12801.5	775	565	+	+	+	48.1	+	2.2	+	7.2	+	10	+
	79	SER	39-	f	+	14716	9577	596	422	+	+	+	1.7	+	1.6	+	4.1	+	4.3	+
	80	SER	39-	f	+	13285	5687	690	316	+	+	+	15.8	+	1.6	+	2.6	+	2.5	+
	81	SER	40-59	m	+	8895	5902	877.5	564.5	+	+	+	5.1	+	2.3	+	2.4	+	3.1	+
	82	SER	39-	m	+	16062	11025	2740.5	1481	+	+	+	44	+	3.9	+	5.2	+	8.3	+
	83	SER	39-	m	+	16330.5	8322.5	866	401.5	+	+	+	17	+	2	+	4.4	+	5.8	+
	84	SER	39-	f	+	32362	9728.5	555.5	151	+	-	+	19.1	+	0.7	-	2.5	+	1.1	+
	85	SER	40-59	f	+	24523	7501.5	417	250	+	-	+	8.4	+	0.6	-	3.3	+	5	+
	86	SER	40-59	m	+	23599	15308	9657	6963	+	+	+	30.3	+	20	+	9.2	+	10	+
	87	SER	40-59	m	+	6003	2994	430	257.5	+	+	+	18.8	+	1.3	+	1.5	+	1.9	+
	88	SER	40-59	f	+	163.5	73	38	41	-	-	-	0.067	-	0.2	-	0.2	-	0.25	-
	89	SER	39-	m	+	21715	5630	3895	3160	+	+	+	3.4	+	2.1	+	2.4	+	3.5	+
	90	SER	39-	m	+	331	82	48	62	-	-	-	0.069	-	0.4	-	0.3	-	0.05	-
	91	SER	39-	f	+	34749	11357	2798	1042	+	+	+	16.1	+	5.6	+	4.8	+	6.4	+
	92	SER	39-	m	+	8785	7070.5	12540	691	+	+	+	73	+	1.8	+	1.8	+	3.5	+
	93	SER	40-59	f	+	22604	16605	693	281	+	+	+	39.8	+	2.6	+	5.9	+	10	+
	94	SER	40-59	f	+	28829	17467	1461.5	1066	+	+	+	38.5	+	2.5	+	8.3	+	10	+
	95	SER	40-59	m	+	22780	3269	1541	1681	+	+	+	1.2	+	4.7	+	1	borderline	2.8	+
	96	SER	39-	f	+	32245	12116.5	1496	1222.5	+	+	+	15.4	+	3.8	+	3.7	+	4.8	+
	97	SER	39-	f	+	18205	9872.5	2888	3284	+	+	+	29.3	+	3.5	+	3.7	+	7	+
	98	SER	60+	m	+	26980	16622	10212	3700	+	+	+	40.8	+	10.8	+	9.8	+	10	+
	99	SER	60+	f	+	19433.5	11030	3773.5	2652	+	+	+	55.7	+	8.9	+	5	+	9.1	+
	100	SER	40-59	f	+	37627	28150	2234	1203.5	+	+	+	26.7	+	5.6	+	9.2	+	10	+
	101	SER	40-59	f	+	13042.5	8746	1108	412	+	+	+	63.4	+	0.7	-	0.8	borderline	0.49	-
	102	SER	39-	m	+	28267	17877.5	2872.5	856	+	+	+	92.7	+	3.9	+	8.3	+	10	+
	103	SER	39-	m	+	9654.5	4524	632	482	+	+	+	3.1	+	1.6	+	2.6	+	4	+
	104	SER	60+	m	+	72	51	84	187	-	-	-	0.064	-	0.8	borderline	0.2	-	0.05	-
	105	SER	40-59	m	+	26933	6422	541	230	+	-	+	95.9	+	1	borderline	2.9	+	4.3	+
	106	SER	40-59	m	+	18287	8104.5	2057	1061	+	+	+	5.4	+	3.3	+	3	+	4.1	+
	107	SER	40-59	m	+	15923	9220.5	1943.5	1180	+	+	+	34.5	+	3.9	+	4.3	+	8.1	+
	108	SER	60+	m	+	6938.5	6646	11011.5	13315	+	+	+	1.5	+	8.6	+	0.5	-	0.91	-
	109	SER	60+	m	+	11025	11094.5	1128.5	285	+	+	+	4.5	+	1.8	+	2.4	+	1.2	+
	110	SER	40-59	m	+	33275	21890.5	18499	18773	+	+	+	56	+	9.3	+	7.1	+	7.1	+
	111	SER	39-	f	+	28197	19867	2142	307	+	+	+	65.7	+	1.9	+	7.8	+	10	+
	112	SER	40-59	f	+	32303.5	19059.5	1842	809.5	+	+	+	97.2	+	3.7	+	8.3	+	10	+
	113	SER	39-	m	+	13166	7017	599	435	+	+	+	1.2	+	1.9	+	2.8	+	4.3	+
	114	SER	40-59	m	+	10440	1436.5	291	251	+	-	+	1.6	+	0.9	borderline	0.7	-	2.8	+
	115	SER	60+	m	+	30888	17258	3590	1446	+	+	+	116	+	5.8	+	7.7	+	10	+
	116	SER	39-	f	+	13936	2201	220	88	+	-	+	1.83	+	0.5	-	1.4	+	2.8	+
	117	SER	40-59	m	+	7297	2216	922	703.5	+	+	+	2.79	+	2.6	+	1.9	+	1.7	+
	118	SER	39-	m	+	13957.5	5523	2337	701	+	+	+	58.2	+	2.8	+	2.9	+	4.5	+
	119	SER	39-	m	+	21996	723	378	249	+	-	+	0.709	-	1.1	+	0.8	borderline	1.5	+
	120	SER	60+	f	+	373	69	57.5	70	-	-	-	0.11	-	0.7	-	0.3	-	0.19	-
	121	SER	39-	f	+	19679.5	8886	990	642	+	+	+	42.9	+	3.9	+	4	+	3.9	+
	122	SER	40-59	m	+	32269	13975.5	2353	1344.5	+	+	+	68.8	+	2.7	+	6	+	6.2	+
	123	SER	39-	f	+	19153	10106.5	938.5	601.5	+	+	+	123	+	3.7	+	5.8	+	9.1	+
	124	SER	39-	f	+	23751	13901.5	2547	642	+	+	+	66	+	3.8	+	5	+	5	+
	125	SER	40-59	f	+	22253	10412	3054.5	818	+	+	+	61.6	+	5.2	+	6.3	+	10	+
	126	SER	39-	f	+	17067	10573.5	724	521	+	+	+	78.4	+	3.1	+	6.2	+	8.8	+
	127	SER	40-59	f	+	4182.5	2093	2739	1333	+	+	+	3.04	+	3.8	+	1	borderline	3.3	+
	128	SER	60+	m	+	4445	2067	530	104	+	-	+	8.84	+	0.8	borderline	0.8	borderline	1.1	+
	129	SER	40-59	f	+	38680	26465.5	1261	575	+	+	+	92	+	2.3	+	9.9	+	10	+
	130	SER	40-59	m	+	158	74	65	40.5	-	-	-	0.072	-	0.9	borderline	0.5	-	0.05	-
	131	SER	39-	f	+	332.5	69.5	47	98	-	-	-	0.07	-	0.4	-	0.5	-	0.11	-
	132	SER	39-	m	+	6656	3844	1026	579	+	+	+	9.1	+	2.9	+	2.2	+	2.3	+
	133	SER	40-59	f	+	6045	4706	11230	304	+	+	+	33.6	+	1.3	+	1.5	+	2.2	+
	134	SER	39-	f	+	12197	5537	1785	515	+	+	+	31	+	4.3	+	4.4	+	4.7	+
	135	SER	39-	f	+	12039.5	6615.5	1673	807.5	+	+	+	6.7	+	2.2	+	4.4	+	5.7	+
	136	SER	40-59	m	+	8391	3443	1812	362	+	+	+	114	+	0.9	borderline	3.4	+	9.7	+
	137	SER	40-59	m	+	15300	15074.5	1761	1164	+	+	+	14.6	+	4	+	3.7	+	3.6	+
	138	SER	39-	f	+	27004	16615	2203	1109	+	+	+	8.17	+	4.5	+	6.5	+	10	+
	139	SER	39-	f	+	19188	3085	671	472.5	+	+	+	0.532	-	0.9	borderline	1.4	+	1.1	+
	140	SER	40-59	m	+	25178.5	9552	1346	941.5	+	+	+	10.4	+	3.2	+	3.7	+	3.2	+
	141	SER	60+	m	+	311	122.5	59	78	-	-	-	0.066	-	0.9	borderline	0.5	-	0.05	-
	142	SER	40-59	f	+	21177	19071	1976.5	1011	+	+	+	65.1	+	5.9	+	5.3	+	7.7	+
	143	SER	39-	f	+	10105	5668	524.5	417	+	+	+	6.83	+	1.2	+	2.3	+	1.2	+
	144	SER	39-	m	+	86.5	101.5	32	34.5	-	-	-	0.07	-	0.7	-	0.6	-	0.05	-
	145	SER	40-59	m	+	56.5	107.5	52	79	-	-	-	0.07	-	0.7	-	0.2	-	0.16	-
	146	SER	39-	m	+	25857	15255	2388	1856	+	+	+	62	+	5.4	+	7	+	10	+
	147	SER	40-59	m	+	33743	5032	1031	489	+	+	+	4.23	+	2.3	+	1.8	+	1.4	+
	148	SER	60+	f	+	42014.5	30046	2563	581	+	+	+	91.6	+	8.4	+	11.3	+	10	+
	149	SER	40-59	m	+	41418	24301	1572.5	868	+	+	+	51	+	4.6	+	9.2	+	10	+
	150	SER	39-	f	+	11112	3494	487	377	+	+	+	6.5	+	1.2	+	2.1	+	4.5	+
	151	SER	40-59	m	+	46355	26957	1826.5	1840.5	+	+	+	70.4	+	2.6	+	9.1	+	9.9	+
	152	SER	39-	f	+	18650	7812	623	435	+	+	+	26.8	+	2.1	+	3.1	+	5.6	+
	153	SER	40-59	f	+	4197.5	1588	865.5	129	+	-	+	0.275	-	0.4	-	1	borderline	0.83	-
	154	SER	39-	f	+	19281.5	10444	1678	990	+	+	+	48	+	4.5	+	5.5	+	6.3	+
	155	SER	40-59	f	+	39417	16212	3084.5	2062	+	+	+	80.7	+	3.4	+	7.2	+	10	+
	156	SER	40-59	m	+	31882.5	17259	8862	3464	+	+	+	80.8	+	7.7	+	6.9	+	10	+
	157	SER	39-	f	+	26606	22230	6222	4795	+	+	+	41.3	+	9.9	+	8.7	+	10	+
	158	SER	39-	m	+	32035	21785	1289	954	+	+	+	37	+	4.6	+	8.8	+	10	+
	159	SER	60+	f	+	12945.5	2096	427.5	131	+	-	+	29.1	+	0.5	-	1	borderline	1.6	+
	160	SER	60+	m	+	15222	9218	1312	1144	+	+	+	93	+	2.9	+	3.6	+	9.3	+
	161	SER	39-	m	+	14567	9390.5	3049	2020	+	+	+	32	+	5.3	+	3.5	+	5	+
	162	SER	39-	m	+	20966	9977.5	9628	8784	+	+	+	15	+	11.6	+	5	+	10	+
	163	SER	39-	m	+	27167	16150	2600	858	+	+	+	55.3	+	4.4	+	6.5	+	10	+
	164	SER	40-59	m	+	37100.5	27144	1252.5	674	+	+	+	47.7	+	3	+	9.2	+	10	+
	165	SER	39-	m	+	201.5	50	1089	40	-	-	-	0.069	-	0.4	-	0.3	-	0.05	-
	166	SER	40-59	m	+	12442	3259	1195	780	+	+	+	83.8	+	2.2	+	1.9	+	1.9	+
	167	SER	40-59	f	+	19001	14139	11881.5	828	+	+	+	57.3	+	3.4	+	4.9	+	6.4	+
	168	SER	40-59	m	+	16384	6583	987.5	685	+	+	+	72	+	2.9	+	2.8	+	5.6	+
	169	SER	40-59	f	+	16599	2829	528	972	+	+	+	7.11	+	0.6	-	1.2	+	2.6	+
	170	SER	39-	m	+	28033	20814	2449	1544	+	+	+	54.8	+	6.4	+	7.7	+	10	+
	171	SER	39-	m	+	7931	1811	300	203	+	-	+	2.6	+	0.7	-	1.2	+	2.1	+
	172	SER	60+	f	+	40810	21469.5	3405	4092.5	+	+	+	121	+	3.6	+	6.9	+	10	+
	173	SER	40-59	f	+	21879	1089	2477	2904.5	+	+	+	25.1	+	0.7	-	0.6	-	0.69	-
	174	SER	40-59	m	+	27015.5	9322	1652	1163	+	+	+	74	+	2.1	+	2.6	+	3.2	+
	175	SER	39-	f	+	12571	505	1012	223	+	-	+	1.48	+	0.7	-	0.5	-	0.44	-
	176	SER	60+	f	+	16633	6589.5	503	165	+	-	+	82.8	+	2.3	+	3.5	+	4.7	+
	177	SER	40-59	f	+	49514	18965.5	11464	14211	+	+	+	88.2	+	2.3	+	8.5	+	10	+
	178	SER	40-59	m	+	309	67	47	47	-	-	-	0.066	-	0.3	-	0.2	-	0.37	-
	179	SER	40-59	f	+	122.5	114.5	33.5	48	-	-	-	0.066	-	0.6	-	0.2	-	0.05	-
	180	SER	39-	f	+	12554	8577	534	398	+	+	+	44.4	+	2.2	+	2.9	+	2.8	+
	181	SER	39-	m	+	20077	12846	1210	660	+	+	+	65.4	+	3.2	+	6.2	+	9.5	+
	182	SER	39-	f	+	90	122	47	53	-	-	-	0.067	-	0.3	-	0.2	-	0.05	-
	183	SER	60+	m	+	98	109	66.5	199	-	-	-	0.067	-	0.3	-	0.3	-	0.05	-
	184	SER	39-	m	+	6113	3245	729	376	+	+	+	11.2	+	1.9	+	2	+	2.9	+
	185	SER	40-59	m	+	24827	15615	1137	550	+	+	+	36	+	2	+	4.7	+	4.3	+
	186	SER	39-	m	+	14488	8730	1061	741	+	+	+	51.1	+	2.7	+	3.5	+	4.1	+
	187	SER	39-	m	+	19703	13084	2359	1496.5	+	+	+	120	+	4.4	+	5.7	+	10	+
	188	SER	40-59	m	+	33544	20557	6866	1783	+	+	+	95.1	+	11.5	+	7.4	+	10	+
	189	SER	39-	m	+	20381	11832	4385	1517	+	+	+	93.1	+	2.3	+	10.2	+	10	+
	190	SER	39-	f	+	21598	5424	1360	228	+	-	+	21.8	+	4.9	+	4.6	+	9	+
	191	SER	39-	f	+	19960	8541	1298.5	719	+	+	+	77.6	+	1.4	+	2.6	+	3.2	+
	192	SER	39-	m	+	16229	9868.5	1874	1502.5	+	+	+	5.12	+	4.1	+	4.5	+	9.8	+
	193	SER	40-59	m	+	43079	31368	1155	565	+	+	+	17.1	+	2.8	+	4.2	+	7.8	+
	194	SER	40-59	f	+	20241	14263	748	517	+	+	+	78.4	+	2.1	+	5.4	+	9.6	+
	195	SER	40-59	f	+	22441	13338.5	2734	1636	+	+	+	76.4	+	7.3	+	4.7	+	5.9	+
	196	SER	39-	f	+	14982	8370	576.5	339	+	+	+	50.5	+	2.2	+	4.1	+	7	+
	197	SER	39-	f	+	1835	62	93	34	-	-	-	0.072	-	0.5	-	0.3	-	0.05	-
	198	SER	39-	m	+	438	87	41	44	-	-	-	0.071	-	0.9	borderline	0.5	-	0.11	-
	199	SER	39-	m	+	569	60.5	66.5	39	-	-	-	0.066	-	0.6	-	0.2	-	0.05	-
	200	SER	39-	f	+	8671.5	3750	269	119	+	-	+	40.1	+	1	borderline	2.5	+	3.1	+
	201	SER	60+	f	+	6909	2618	1272.5	720.5	+	+	+	18.9	+	0.7	-	1.1	+	1.2	+
	202	SER	40-59	f	+	27682	18275.5	2503	1633	+	+	+	101	+	2.4	+	7	+	10	+
	203	SER	40-59	f	+	16474	11422	428	300.5	+	+	+	42.8	+	2	+	4.6	+	6.7	+
	204	SER	39-	f	-	97.5	141	35	77	-	-	-	0.065	-	0.6	-	0.3	-	0.05	-
	205	SER	39-	f	-	64.5	146.5	130	45	-	-	-	0.066	-	0.5	-	0.4	-	0.05	-
	206	SER	39-	f	-	340	286	135	67	-	-	-	0.068	-	0.6	-	0.5	-	0.05	-
	207	SER	39-	m	-	91	101	42.5	75	-	-	-	0.064	-	0.3	-	0.3	-	0.05	-
	208	SER	39-	f	-	234	188.5	54	68	-	-	-	0.062	-	0.7	-	0.3	-	0.05	-
	209	SER	40-59	m	-	93	58	43	45	-	-	-	0.064	-	0.3	-	0.2	-	0.05	-
	210	SER	40-59	m	-	104	100	58.5	99	-	-	-	0.064	-	0.2	-	0.3	-	0.05	-
	211	SER	40-59	f	-	844	110	92.5	57	-	-	-	0.066	-	0.2	-	0.3	-	0.05	-
	212	SER	40-59	f	-	470	85	56.5	56	-	-	-	0.063	-	0.5	-	0.3	-	0.05	-
	213	SER	39-	f	-	104	141	44	51	-	-	-	0.066	-	0.5	-	0.9	borderline	0.05	-
	214	SER	40-59	f	-	68	109.5	65	102	-	-	-	0.063	-	0.5	-	0.4	-	0.05	-
	215	SER	39-	m	-	43	53	223	82	-	-	-	0.065	-	0.4	-	0.2	-	0.05	-
	216	SER	39-	m	-	113	80	30	40	-	-	-	0.065	-	0.2	-	0.2	-	0.05	-
	217	SER	39-	f	-	62	85.5	37	62	-	-	-	0.067	-	0.3	-	0.2	-	0.05	-
	218	SER	39-	f	-	204	794	32	43	-	-	-	0.064	-	0.3	-	0.3	-	0.05	-
	219	SER	39-	f	-	79.5	89	55	113	-	-	-	0.066	-	0.5	-	0.2	-	0.05	-
	220	SER	40-59	m	-	258	53	44	78	-	-	-	0.066	-	2.2	+	0.4	-	0.05	-
	221	SER	39-	f	-	176	124	40	44	-	-	-	0.068	-	0.4	-	0.4	-	0.05	-
	222	SER	39-	f	-	172.5	122	46	47	-	-	-	0.068	-	0.5	-	0.3	-	0.05	-
	223	SER	39-	m	-	1713	84	37	50.5	-	-	-	0.066	-	0.5	-	0.5	-	0.05	-
	224	SER	40-59	f	-	179	116	60	50	-	-	-	0.063	-	0.3	-	0.2	-	0.05	-
	225	SER	39-	f	-	587	122	70.5	52	-	-	-	0.07	-	0.3	-	0.2	-	0.05	-
	226	SER	39-	m	-	97.5	114	38	63	-	-	-	0.065	-	1.4	+	0.5	-	0.05	-
	227	SER	39-	f	-	94.5	128	46	85	-	-	-	0.066	-	0.3	-	0.2	-	0.05	-
	228	SER	39-	f	-	302	135	64	69	-	-	-	0.065	-	0.4	-	0.3	-	0.05	-
	229	SER	39-	m	-	699.5	99	78	83	-	-	-	0.064	-	0.5	-	0.4	-	0.05	-
	230	SER	39-	m	-	769	90	41	51	-	-	-	0.064	-	0.6	-	0.3	-	0.05	-
	231	SER	39-	f	-	392	87.5	34	54	-	-	-	0.067	-	0.3	-	0.2	-	0.05	-
	232	SER	39-	f	-	193	81	117	54	-	-	-	0.064	-	0.3	-	0.3	-	0.05	-
	233	SER	39-	f	-	69	66	39.5	52.5	-	-	-	0.08	-	0.3	-	0.2	-	0.05	-
	234	SER	40-59	m	-	62.5	84	77.5	53	-	-	-	0.061	-	0.3	-	0.2	-	0.05	-
	235	SER	39-	m	-	187	100	68.5	44	-	-	-	0.068	-	4.6	+	0.3	-	0.05	-
	236	SER	39-	m	-	242	84	87.5	42	-	-	-	0.067	-	0.9	borderline	0.2	-	0.05	-
	237	SER	40-59	m	-	171	89	95	81	-	-	-	0.064	-	0.4	-	0.4	-	0.05	-
	238	SER	39-	m	-	86	110	40	44	-	-	-	0.064	-	0.3	-	0.3	-	0.05	-
	239	SER	40-59	m	-	1117	108	54	91	-	-	-	0.061	-	0.7	-	0.3	-	0.05	-
	240	SER	39-	f	-	201	188	53	61	-	-	-	0.064	-	0.6	-	0.2	-	0.05	-
	241	SER	39-	f	-	234	77	36	42.5	-	-	-	0.067	-	0.2	-	0.2	-	0.05	-
	242	SER	40-59	m	-	51	56	59.5	43	-	-	-	0.066	-	0.3	-	0.4	-	0.05	-
	243	SER	39-	m	-	838	91	42	49	-	-	-	0.064	-	0.5	-	0.3	-	0.05	-
	244	SER	39-	f	-	223	128.5	63	70	-	-	-	0.065	-	0.8	borderline	0.3	-	0.05	-
	245	SER	39-	m	-	106.5	94	47	75	-	-	-	0.065	-	0.4	-	0.3	-	0.05	-
	246	SER	40-59	m	-	136.5	127	35	43	-	-	-	0.066	-	0.6	-	0.2	-	0.05	-
	247	SER	39-	f	-	556.5	112	76	44	-	-	-	0.064	-	0.3	-	0.2	-	0.05	-
	248	SER	40-59	m	-	684	110	146	179	-	-	-	0.067	-	0.4	-	0.3	-	0.05	-
	249	SER	40-59	m	-	1119	113	54	82	-	-	-	0.061	-	0.7	-	0.3	-	0.05	-
	250	SER	39-	m	-	1698	114	45	56	-	-	-	0.064	-	0.4	-	0.3	-	0.05	-
	251	SER	39-	m	-	268	92.5	97.5	44	-	-	-	0.063	-	1.1	+	0.3	-	0.05	-
	252	SER	39-	f	-	58.5	46	42	48	-	-	-	0.066	-	0.3	-	0.3	-	0.05	-
	253	SER	39-	m	-	93	109	62.5	43	-	-	-	0.066	-	0.6	-	0.3	-	0.2	-
	254	SER	39-	f	+	29484	1659	1143	653.5	+	+	+	0.461	-	4.5	+	1.1	+	0.14	-
	255	SER			-	1217.5	97	189	34.5	-	-	-	0.066	-	0.6	-	0.5	-	0.05	-
	256	SER			-	81.5	72	35	42	-	-	-	0.066	-	0.4	-	0.3	-	0.05	-
	257	SER			-	69	61	46	68	-	-	-	0.117	-	0.6	-	0.4	-	0.05	-
	258	SER			-	77	82	54	53	-	-	-	0.07	-	1.8	+	2.2	+	0.05	-
	259	SER			-	154	62	70.5	48	-	-	-	0.067	-	1.1	+	0.5	-	0.1	-
	260	SER		f	+	24113.5	6375.5	2188	695	+	+	+	18.8	+	2.2	+	4.3	+	2.8	+
	261	SER		m	+	10181	988.5	447	240	+	-	+	9.91	+	1	borderline	0.6	-	0.05	-
	262	SER		m	+	23950	10186	9230.5	8566	+	+	+	20.2	+	9.2	+	5.6	+	5.3	+
	263	SER	40-59	f	+	47736	34328	4011.5	2222	+	+	+	67.7	+	8.4	+	8.9	+	7.5	+
	264	SER		f	+	32771.5	9203	3266	3854	+	+	+	31.9	+	4.1	+	5.5	+	10	+
	265	SER	60+	f	+	38399.5	26887	2369	999	+	+	+	27.1	+	20	+	10.5	+	3.1	+
	266	SER	60+	m	+	34152	23821.5	5182	2803.5	+	+	+	56.6	+	10.7	+	9.9	+	10	+
	267	SER		f	+	48999.5	23494	2880	1577	+	+	+	62.5	+	8.9	+	10.9	+	10	+
	268	SER	39-	m	+	20288	15457	2789	1401	+	+	+	22.2	+	8	+	5.2	+	9.5	+
	269	SER		m	+	29308.5	17173	4405	2145.5	+	+	+	14.3	+	10.6	+	8.7	+	10	+
	270	SER	39-	f	+	5326	3148	180	141.5	+	-	+	0.435	-	0.8	borderline	0.8	borderline	0.51	-
	1117	SER	40-59	m	+	14325	5315	2022	1505	+	+	+	23.9	+	5.5	+	3.2	+	3.9	+
	1118	SER	39-	f	+	28501.5	6730	2018	862	+	+	+	64.2	+	2.2	+	2.9	+	2.3	+
	1119	SER	40-59	m	+	6147	3311	486	236	+	-	+	22.2	+	1.4	+	1.4	+	1.3	+
	1120	SER	39-	m	+	21396	14638	3089	1704	+	+	+	59.9	+	6.8	+	5.6	+	10	+
	1127	SER	40-59	f	+	24931.5	14161	7256	4451	+	+	+	46.5	+	10.2	+	6.4	+	10	+
	1128	SER	39-	f	+	13883	4043.5	12225	14755	+	+	+	31.3	+	10.2	+	3.1	+	4.1	+
	1129	SER	60+	m	+	9815.5	1487	655	610	+	+	+	0.452	-	1	borderline	0.5	-	0.62	-

## Sheet: Figure 2-5 (extended Data set)
	Figure 2-5 Data Set - Full screening data set, different aspects were investigated in Figures 2-5
	Sample Information										MultiCoV-Ab IgG Signals (MFI)																		MultiCoV-Ab IgA Signals (MFI)																		MultiCoV-Ab SARS-CoV-2 Classification
	SampleID	Sample Matrix	Age group	Gender	COVID19 infection	COVID19 hospitalized	COVID19 dT	COVID19 dT type	Time series PatientID	Sample Group uninfected	IgG SARS-CoV-2 Spike Trimer	IgG SARS-CoV-2 RBD	IgG SARS-CoV-2 S1	IgG SARS-CoV-2 S2	IgG SARS-CoV-2 N	IgG SARS-CoV-2 N NTD	IgG 229E N	IgG 229E N NTD	IgG 229E S1	IgG HKU1 N	IgG HKU1 N NTD	IgG HKU1 S1	IgG NL63 N	IgG NL63 N NTD	IgG NL63 S1	IgG OC43 N	IgG OC43 N NTD	IgG OC43 S1	IgA SARS-CoV-2 Spike Trimer	IgA SARS-CoV-2 RBD	IgA SARS-CoV-2 S1	IgA SARS-CoV-2 S2	IgA SARS-CoV-2 N	IgA SARS-CoV-2 N NTD	IgA 229E N	IgA 229E N NTD	IgA 229E S1	IgA HKU1 N	IgA HKU1 N NTD	IgA HKU1 S1	IgA NL63 N	IgA NL63 N NTD	IgA NL63 S1	IgA OC43 N	IgA OC43 N NTD	IgA OC43 S1	IgG (Spike Trimer + RBD)	IgA (Spike Trimer + RBD)	IgG + IgA Combined
	1	SER	39-	m	+	-	28	PCR Specimen			9014	5350	1546	9392	15834	5220	19211	4623	11687	1188.5	4651	1967	27869	10581	3129	16921	17527	14214	1540	1348	135	1327	561	201	534	133	317	626	1090	376.5	1274	273	407	1684	2894	1927.5	+	+	+
	2	SER	39-	m	+	-	28	PCR Specimen			33673	13946	3067.5	22885	12484	2726	4731	941.5	10500	1178.5	4167	10478	5781	3138	4921	5186	12081	9011	3535	2742	414.5	2878	1031	339	142	68	100.5	104	133	359	892	249	121	357	118	433	+	+	+
	3	SER	39-	m	+	-	28	PCR Specimen			14131	9000	1897	10459	8053.5	613	4545	311	9790	369	186	2974	9072	1064	2072	1762	1445	4894.5	3223.5	1516.5	414.5	1736.5	182	77	437.5	39	400	82	61	68.5	272.5	104	83	143	86	202	+	+	+
	4	SER	39-	m	+	-	29	PCR Specimen			48157	22979	8538	30748	24067	4797	9805	3826	16350	1462	3869.5	6583	43044	18860	9106.5	8557	11727	23704.5	4829	4289.5	840	3348	446.5	192	145.5	122	586.5	201	274	619	1156	249	168.5	766	657	591	+	+	+
	5	SER	40-59	f	+	-	26	PCR Specimen			12793	2628	574.5	16629	7868	1581	10504	2126	14384	1013.5	4236.5	6881.5	18860.5	7933	5336	6419.5	11400	8097.5	1317	667	88	818	1069.5	974.5	221.5	82	184	117	233	164	382	616	95	233	565	128	+	+	+
	6	SER	39-	m	+	-	32	PCR Specimen			597	106	68	467.5	273	145	15054	2414	9305	922	2417	9050	7337	3554	2861.5	3982	8253	6164	42	66	32.5	249	151	89	298	65	415.5	251.5	135	481.5	1286	255	94	206	275	290	-	-	-
	7	SER	39-	f	+	-	32	PCR Specimen			28618	7250	1913	10823.5	24886	2317	9068.5	1134	18860	185	823	1682	14736	3439	6664.5	2893	2537	4567	1340	842	145	1948	1015	62	222	34	123.5	67	54.5	81	152	71	61	83	59	111	+	+	+
	8	SER	39-	m	+	-					23587	7939	1928	24102	24079	1276	16090	2474	14364	2037.5	5379	3040	14626.5	7853	3716.5	11649.5	19796	10788	1401	1010	124.5	2478	948	61.5	469	125	464	281.5	333	65.5	1220	225	100	800	672	324	+	+	+
	9	SER	40-59	f	+	-	33	PCR Specimen			684	114	61	627	334	118	3223.5	640	10008	934	3663	17527	12409	2130	4962.5	9787.5	18147	20943	31	38	24	447	86	77	150	30	93	69	63	151	184	67	90	138	90	174	-	-	-
	10	SER	40-59	m	+	-	41	PCR Specimen			14316.5	6911	2257	8945	11487	1602	20966.5	657.5	8738	438	1067.5	11328	11298.5	1812	1074	2687.5	5630	4232	3744	1581.5	320	1811	5819	100.5	296	50	952	281.5	132	399	662	153.5	538.5	145	77	585	+	+	+
	11	SER	40-59	m	+	-	40	PCR Specimen			11969.5	1989	504	17198.5	5337	468	11241.5	2185	14723.5	1133.5	1374.5	3617	22019	7914	4343	6866	12834.5	9647	3132	178	47	1366	554	69	224	54	203	142	121	125.5	1671.5	109.5	96	146.5	196	297	+	-	+
	12	SER	39-	f	+	-	43	PCR Specimen			340	73	69	300	322.5	118.5	4329	1539	7478	583.5	1136.5	8943	21528	5391	4511	3756	7316	8173	232	35	25.5	62	102	40	69	28	191	66	40	372	389	67	137	63	52.5	614	-	-	-
	13	SER	39-	m	+	-	37	PCR Specimen			12610.5	7603	1188	13383.5	12501.5	220	6665	765	12911	1473	2498	8092.5	7708	9978	3979.5	3278	4680	12800.5	751.5	570	102	1004.5	274	48	123.5	41	319	97	62	1644	3467	298	83	289	98	301.5	+	+	+
	14	SER	40-59	m	+	-	42	PCR Specimen			8303	3107	508	8207	9401	227	13589	1679.5	16577	4748	10378	6493	16025.5	3219	2983	21809	30748	31859	220	146	38	371	372	58	1529	41	105	108.5	184	121	3107	92	89	432	340	456	+	-	+
	15	SER	39-	m	+	-	46	PCR Specimen			16024.5	9464	1961	15816.5	10218	680	10347	1398	7731	680	1272.5	2161	9816	5325.5	1284	3679.5	6587	15608	682	510	78	1570.5	127.5	154.5	117	41	103	92.5	55	75	292	226.5	73.5	87	79	159	+	+	+
	16	SER	40-59	m	+	-	36	PCR Specimen			44659	27612	9217.5	29683	27050	6221	12079.5	2297.5	10871.5	5285	11800.5	9726	21411	3417.5	1952	12237	23704	8966.5	2382	869	237	15384	2205	153	373	588	732.5	479	250	230	5490	280	307.5	882	241	222	+	+	+
	17	SER	39-	m	+	-	28	PCR Specimen			7068	5025	571	25190	11715	888	11672	983	8849	1744	6742	7601	44378	4199	1535	9426	16525	8092	2809	679	104	2029	629	121.5	186.5	61	178	119	140	149	611	907.5	110	207	227	335	+	+	+
	18	SER	40-59	m	+	-	42	PCR Specimen			31216	16133	5891	17143	39967	8589	10523	2395.5	21844	573	1581.5	3319	24523.5	8176	3012	7151	12385	5096	9063	2965	180	981	1088	151	154.5	44	1406	127	54	48	278.5	123	115	74	135	53	+	+	+
	19	SER	39-	m	-						559.5	349	182	991	10772.5	17265	8325.5	2118.5	9578	2428	5854	11022	19048	6611.5	3624	9477	18018	15828	46	78	48	168	475	787	116.5	65	80	146	132	213	387	148	83	246	162.5	980.5	-	-	-
	20	SER	40-59	m	-						112	99.5	115.5	3720	461	132	9560	1142	10646	756	1876	1166	16185	3042	2494	3107	5293	5072	47	42	34	702	220.5	49	128	41	329	110.5	79	835	247	101	108	80	86	788	-	-	-
	21	SER	39-	m	-						138	138.5	71	577	666	319	20077	3244	14064	9579	13074.5	6509	43185	8814.5	9229	20147.5	24032	19235	44.5	64	34	80	180	57	509	374	177	130	142	779	5645	164.5	215	441.5	139	996.5	-	-	-
	22	SER	60+	m	-						195	76	253	1599	546	382	32854	2838	6093	1107	3127	2924	34421	9862	3482	10266	7718	5179.5	39.5	45.5	26	159	123	58	1761	63.5	201	157.5	85.5	87	2717	189	106	647.5	93	2205.5	-	-	-
	23	SER	39-	f	-						114	128	108	1827	669	207	15608	2351	12999.5	831.5	3408	3684	25482.5	5353.5	4425	9643.5	15160	23587	33	40	26	64	86	52	159	49	225	71	71	145	2015.5	105	92	357	277	481	-	-	-
	24	SER	39-	f	-						246	57	48	373	379	110	1459	288	4817.5	313	1513.5	1646	9022.5	1299.5	1628	1826	4243	10377.5	50	44	27	169.5	66	54	181.5	38.5	67	102.5	58	42	180	78	78	95	72	249	-	-	-
	25	SER	39-	m	-						339	306	105	2378.5	1115	807	7548	1032	12350	1398	2256	13908	22581	5420	12643	8366	11786	17878	76	66	29	127	242	460.5	439	73	869.5	74	83	1905	335	377	374	119	104	408	-	-	-
	26	SER			-						509	70	66	987	1036	98	21622	2968.5	8727.5	1147	1975	5726	20007	7602	1882	9953	9440	7857.5	50	129	38	206	103	53	827.5	59	7538.5	231.5	93.5	165	5420.5	798	1612	634	547	808.5	-	-	-
	27	SER	40-59	f	-						152	92	55	2112	500	125	11569	519	5338	427	1433	3215	18299	1359	2404	1926.5	2824	3077	50	47	32	118	1106	61	308	57.5	630	135	90	291	516	150.5	185	184	119	1226	-	-	-
	28	SER	40-59	m	-						71.5	65	42.5	2418	1369	164	1298	260.5	4177.5	916	1788	6120.5	10552.5	1339	2743	6363	5587	5839	53	58	34	82.5	286	63	1367.5	273	3369.5	184	92	133.5	3176	1039	465	714.5	119	1872	-	-	-
	29	SER	39-	m	-						582	103	78	790.5	676	330	10850	3336	11785	2548	3383.5	8799	35041.5	12995	4673	8798.5	9261	11427	64	83	31	96.5	61.5	69	121	53.5	189	106	71	99	1879	120	88	217.5	84	78	-	-	-
	30	SER	39-	f	-						317	63	37	410	284	87	2044.5	306	11846	1043	284.5	1392	9582	1903.5	3759	1607	1761	6588	31	31	26	43	58	61	59	28	701	52	77	51	4566	69	303	127	147.5	350	-	-	-
	31	SER	39-	m	-						87.5	88.5	63	445.5	351	111	3245.5	1244	8011	472	699	6885	18521	3460.5	4015	5376	4393	6998	49.5	34	25	94	66	41	135	41.5	201	118	79.5	251	2246.5	181	80	175	114	105	-	-	-
	32	SER	39-	f	-						296	69.5	47	632	218	91.5	2579	313	4636	505	1240	1702	7575	975	2490	4349	9045	8641	93	41	33	165.5	77	53	81	44	89	79	55	46	645	84	93.5	103	69	108	-	-	-
	33	SER	39-	m	-						218	90	87	2139	554	167	2711	971	10175.5	197.5	316	1604	13685.5	4820	4057	2797	3543	14113	44.5	42	32	71	199	51.5	136	38	487	71	55	53	793	114	203	94	64.5	255	-	-	-
	34	SER	39-	m	-						134.5	106	58.5	906	1088	695	19468.5	2160.5	8648	1383	2446	7443	20814.5	4278.5	4976	14431	13516	15828	50	81	32	157.5	142	89	159	70	139	160	86.5	141.5	133	132	157	229	113	609.5	-	-	-
	35	SER	39-	f	-						75	82.5	109	979	450.5	167.5	20218	1262	18322	322	996	2893.5	21317	1803.5	2220	5325	5624	10103	38.5	39	29	104	59	49.5	282	36	200	63	62	168	1188	81	67	106	122.5	568	-	-	-
	36	SER	39-	f	+	-					5485.5	1755	225	5919	1393	2068	6917.5	1963	5732	188	438	3297.5	8445.5	9989	976.5	1813	2466	3598	507	307	56.5	272	132	90	606	60	423	228	80	232.5	575	233	572.5	240	98	58	+	+	+
	37	SER	39-	m	+	-	36	PCR Specimen			6218.5	3841	783	7993	3443.5	273	7388	578	10691	1161.5	3721	7999.5	8337	296	3774	7146	13161	11678	1360.5	210	56	863	283	179	174	47.5	590	96	85	311	812	331	693	174	184.5	219	+	-	+
	38	SER	40-59	f	+	-	38	PCR Specimen			94	71.5	46	1530	447	544	22522.5	4890	7275.5	693.5	1940.5	5619	34351.5	8179	2283	8982	9885	16380.5	76	143	33.5	171	901	1413.5	528	76	5330.5	92	79	371	2235	274	271	269	199	627	-	-	-
	39	SER	40-59	m	+	-	40	PCR Specimen			23002	8658	3771	29765	22698	4669	14193	1909.5	8997	1037	2762	3322	12946	4948	3513	5510	9186	14626	3625	481	769.5	617	1785	77	133	57.5	527.5	746	634	59	992	157	172.5	243	145	410	+	+	+
	40	SER	40-59	m	+	+	43	PCR Specimen			37674	25283.5	11410	26173	46297	16355	11282	7710	18299	2097	2705	4294	33193	26887	1033	5413.5	6170	14060.5	2455	995.5	392.5	1247.5	1128	202	694	48.5	403	141.5	72	125.5	3223.5	398	68	325	250.5	85	+	+	+
	41	SER	39-	f	+	-	31	PCR Specimen			34375	9100	2454.5	28220	33520.5	2811	5275	598	15027.5	2309	2324.5	5745	5603	1492	8143	4855	7294.5	19153	599.5	301	62	1546	180	59.5	72.5	35	121.5	99	113.5	840	73.5	76	138	76	129.5	1160	+	+	+
	42	SER	40-59	f	+	-	32	PCR Specimen			31426	18930.5	2982	13772.5	11004	3823.5	8324	3269	4415	287	553	2129	27729	15693	1938.5	4097	2781.5	6065.5	4565	947.5	166	6289.5	589.5	65	1310	62	69	82.5	178	49	484	165	84	138	292	129	+	+	+
	43	SER	39-	m	+	-	40	PCR Specimen			17362	6722.5	2036.5	7369	16261	10651	15123	12307	10097	2404	3607	7487.5	22745	27039	3528	15261.5	9123.5	5972	2127.5	1201.5	237	869	241.5	135.5	254.5	129	80	85	62.5	168	1349	400	72	238	79	337	+	+	+
	44	SER	40-59	m	+	-	36	PCR Specimen			9988	6884.5	1670	30584	20264	5848	8938	1494	3165	2677	3359	3846.5	12128.5	4960	1105.5	4549	8233	4130	1102	727	122	667	2448	157.5	879	51	318.5	101	108	123	651	144	158	249	169	298	+	+	+
	45	SER	40-59	m	+	-	36	PCR Specimen			19714.5	13724	2978	21118.5	30748	15472	21563.5	15634	2803	7432.5	8831	6970	30209	28642	654	24640	13531	7959.5	2423	4045	65	911	4110	3327	1414	318.5	1567	819	118	300	950.5	912.5	337	13280	2315	124	+	+	+
	46	SER	39-	f	+	-	36	PCR Specimen			2460	120	87	4689	477	446	2574.5	123.5	8706	1221.5	2342	6063.5	2174.5	448.5	2938	2908	6921	13834.5	39	45	29	70	88.5	94.5	80	38	371	113	68	97	232	120	125	97	123	196	-	-	-
	47	SER	39-	f	+	-	40	PCR Specimen			21715	9620	3556	18614.5	26559	5533	27472	4416.5	14489	4054	7317	5500.5	29250	12953.5	7297	20171	20639	4306.5	2122	665.5	174	1406	840.5	73	513.5	65	461	201.5	409	214	162	103	76	578.5	246	344	+	+	+
	48	SER	40-59	m	+	-	45	PCR Specimen			8177	4354	1207.5	16772	13650.5	3043.5	4404.5	2422.5	1588	1189	788	4872	21317	19843	1969	3796.5	3411.5	7013.5	428.5	236	68	684.5	220	57	136	52.5	710.5	95	85	187	193	349	155.5	762	68.5	68	+	-	+
	49	SER	39-	m	+	-	45	PCR Specimen			10790.5	5964	1419	9724	20428.5	448	18486	2458.5	14996	2610	2123	4079.5	20522	9806	3317	6551	7711.5	15276	615	280	109	625	284	77	227.5	45	609	88	91.5	57	932.5	98	168	311	138	573	+	+	+
	50	SER	40-59	m	+	-	31	PCR Specimen			11111.5	5575.5	795	7498	17538	539	14695.5	978.5	18298.5	1239	2403	6280.5	23060.5	1768.5	5682	5063	8200	9024.5	937	520	101	832	1569	90	190.5	43	3821	92	80	165	446	152	454.5	196	78	448	+	+	+
	51	SER	40-59	f	+	-	44	PCR Specimen			12527.5	8012	1494.5	25775	23494	6222	9571	5285	3589.5	827.5	2575	2434	22171.5	16306	1805.5	3763.5	7176.5	6033	440	269	61.5	590	220.5	65	311	168.5	148	61.5	49	77	5149	672	90	194	71	74	+	+	+
	52	SER	40-59	f	+	-	21	PCR Specimen			10062	5429	1085	22007.5	31765.5	9374.5	8933.5	1112.5	14839	328	521	2987	26302	3094	2449	2401.5	883	3771	4185.5	289	66	4169	303	92	139	64.5	469	123	166	433.5	856	193	118	438	944	3255	+	+	+
	53	SER	40-59	m	+	-	27	PCR Specimen			12046	1816	966	18228.5	28103.5	4549	14185	1922.5	8243	3206	10009	6527	23026	6208	4452	20662	27752	11525.5	727.5	741	133	895.5	1021	76	386	34	779.5	77	151	339.5	620	98	146.5	364	517	372	+	+	+
	54	SER	60+	m	+	-	37	PCR Specimen			20241	15535	4025	20861	33181	5261	3628	842	6227	230	589	4950	8866	7184	620.5	8533.5	17455	8537	6569	3308	656.5	3880.5	1325.5	169.5	149.5	67	82.5	839	227	1615	433	223	97	3265	762.5	2302	+	+	+
	55	SER	40-59	f	+	+	44	PCR Specimen			50497	38142	19562	36106	46823	38668.5	17480	15381.5	8896	6374	1055	6768.5	29624	29414	1488.5	6399	7262	6522.5	1532	680	269	4077.5	2546	3843.5	243	97	842.5	280	223	224	6163	477.5	440	824	394	155	+	+	+
	56	SER	40-59	m	+	-	42	PCR Specimen			18264	10998	2483	18650	12371	4771.5	4283.5	1928	11298	586.5	943	3750	25015	8637	4874	5578	4470	3726.5	2060.5	957	145.5	552	770.5	155	259	60	912.5	126	146	184.5	1727	233	248	202.5	167	1036	+	+	+
	57	SER	39-	m	+	-	34	PCR Specimen			17550	6651.5	1017	15697	9745.5	1119	18416	2876	7196	1309.5	2524	1503	29671	8888.5	1843	6225	10151	4346	3447	3238.5	267	4593.5	205	70	493	58	1257	211.5	144.5	2262	1158.5	151.5	89	234	532	2556	+	+	+
	58	SER	40-59	f	+	-	36	PCR Specimen			17503	9862.5	2276	22604.5	10074	1099	17190.5	1285	8471	707.5	1606	1967	11144	1635	1712	6431	6524.5	5798	994	336	57	402	223.5	69.5	671.5	142	1735	122	67	93	1630	511	532	241	136	465.5	+	+	+
	59	SER	40-59	f	+	-	39	PCR Specimen			47900	23002	10217	35685	27308	14025	2576	383	4989	445.5	942	1768.5	2339	1256.5	1412	1674	3351	1831	2097.5	1275	300.5	874	3328.5	5830	896	470.5	1173.5	61	58	303	3845	3685	551	287	87	109	+	+	+
	60	SER	60+	m	+	-	47	PCR Specimen			17021	10399	2862	15358	25412	3442	2355	400	6466	1220	2352	2813	9332	1543	2314	5383.5	6151	7306	1162	641.5	125	680	780.5	132	427	60	569	102	107	55	224	398.5	280.5	1226.5	191.5	194	+	+	+
	61	SER	40-59	m	+	-	38	PCR Specimen			50041	28033	12837.5	47654	41979.5	10340	2399	604.5	14623.5	830.5	2338	7757	9871	10645	5844	3786	5058	8912.5	1045	526	152.5	2690	687	783	2356	693.5	3833	124	1165	80.5	12542.5	8613	646	818	655	141	+	+	+
	62	SER	39-	f	+	-	42	PCR Specimen			16101	3270	625	17489	17761	6080	15381	9360	25295	2517.5	4265	3207	22265	26606	9423	5335.5	9206	9391	519.5	290	107	2580.5	393	86	1940	99	1703	475	346	289.5	1298	326	519.5	694	827	1127	+	+	+
	63	SER	40-59	f	+	-	45	PCR Specimen			27425	12933.5	3116	29016	26945	5015.5	10312	3620	11640	3732	6434	3001	16676	11870	5716.5	10592	13482	11996.5	7822	2301	67	854	298	220	572	112	281	110	54	49.5	607	554	131	178	95.5	73	+	+	+
	64	SER	40-59	m	+	-	37	PCR Specimen			28220.5	20124	4039	24827	47467	20171	15713	2055	7876.5	3171.5	4769	2190	24921	6539	3370	10246	13714	10542	5543	4516	368	761	1678	152.5	185	37	181.5	161.5	132.5	54	1836	127.5	126	542.5	100.5	98	+	+	+
	65	SER	40-59	f	+	-	39	PCR Specimen			11654	989	198.5	18509.5	5188.5	413.5	8330.5	727	7470	6000	8114	14572	28337	3641	3903	18977.5	28489.5	11622	156	83	48	281	220.5	122	5890	1863	5178	170	149	729	3775	2942.5	1037	438.5	198.5	218	+	-	+
	66	SER	39-	f	+	-	43	PCR Specimen			21528	14518.5	3596.5	14865.5	21855.5	6416	5261.5	873.5	21188.5	2462	301	931	25096.5	5023	3996	4498.5	1737.5	4560	2531.5	1946.5	290.5	1046.5	469	100.5	819	164.5	632	62	58	88	3379	701	88	245	55.5	171	+	+	+
	67	SER	40-59	m	+	-	41	PCR Specimen			39242	24956	9849.5	43524	41044	19539	27881	17901	21317.5	3300.5	7192	5621	43922	30794	3422	14889.5	19118	19235	2236	1171	218	1382.5	7275	197	456	139	510.5	114	96	100.5	750	197	134	230	127	191	+	+	+
	68	SER	40-59	f	+	-	37	PCR Specimen			40400	31824	11392.5	27565.5	35182	23821.5	7715	4368	4389	1258.5	4552	2907	15877	15737	1761.5	8546	14179	3813	7813	2741	484	2213	3234	3139.5	87	35	161.5	85	114	120	473	107.5	135	123.5	275	398	+	+	+
	69	SER	40-59	f	+	-	31	PCR Specimen			11930	7880	2440	6960.5	14987.5	10223.5	13841	11394	6108.5	2270	5854	1194	26114.5	24382.5	2403.5	5254.5	7456	5023	20549	4748	636.5	26478	1981	101	218.5	84	70	741	239	1773	1145	440.5	84	337	155.5	928	+	+	+
	70	SER	40-59	m	+	-	34	PCR Specimen			6507.5	3169.5	239	28665	16822	1612	14003	615.5	13121	234.5	1313	3290	26395	1543	3064.5	2805	3235.5	3765	270	185	39	892	181	46	154	27	833	53	81	207	244	54	105	84	175	238.5	+	-	+
	71	SER	40-59	f	+	-	34	PCR Specimen			16663	3998.5	1004	19422	28852	10214	15209	4832	21107	281	1239.5	2077	16589	16508	1693	3812.5	2893	4460	2100	709.5	84	2893.5	581	71.5	181	37	222	91	148	52	1609	118	80	340	377	172.5	+	+	+
	72	SER	40-59	m	+	-	40	PCR Specimen			12773.5	5901	1306	14849.5	12530.5	3102	21563	3287	9045	5357	8153	9807.5	36223	10617	3232.5	23891	21692	12138	678	368	77.5	1044	807	80	1215	54	2756.5	958	405	329	355	191	122	1668	3049.5	587.5	+	+	+
	73	SER	40-59	f	+	-	34	PCR Specimen			15519.5	13040	2478	29039.5	41324	39873.5	28337	1043	10660.5	1291.5	3374.5	3494	19984	1756	2138	4539	7740	8086	12622	1653	274.5	6166	6051	7849	1399.5	66	1151	110	106	255.5	4917	90.5	93	139	118	454	+	+	+
	74	SER	40-59	f	+	-	42	PCR Specimen			138	131.5	183	1083.5	738	377.5	10849	1626	9410	727	3069	1384	21809	5367	3929.5	4133.5	6410	5259	58	70	126	250.5	116.5	289.5	290	74	270	126	141	925	2020.5	340.5	351	330	196.5	341	-	-	-
	75	SER	40-59	f	+	-	42	PCR Specimen			81	84.5	64	425.5	369	126	4957	522.5	12045	909	1162	4439	35053.5	2365	5188	4217	6436	3602	39	48.5	25.5	118	93	55	126	32	145	113	46	148	1891	96.5	85	163	56	72	-	-	-
	76	SER	40-59	f	+	-	43	PCR Specimen			22394	12678	3598.5	22008	38656.5	11498	17503	5434	16629	6660	3639	8125	41278	15492	6210	30712.5	9404	6521.5	2570	2045.5	319.5	2220.5	1383	184	480.5	50	727	82	64	160	699	354	325.5	384	108.5	230	+	+	+
	77	SER	40-59	f	+	-	43	PCR Specimen			27729	17251.5	6530	27752.5	22124.5	14620	14708	8068	14222	7982	7968	6518.5	24850.5	23985	6883	10579.5	16031	5293	2593	1869.5	361.5	751	5190	103	4831	96	5084	136	105	237.5	6019	511.5	905	372	136.5	569	+	+	+
	78	SER	60+	f	+	-	38	PCR Specimen			20475	12801.5	4041	22464	19773	9413	1716	194	2389	2380.5	2308	1955	4534	1023	839	2619	5597.5	7711	775	565	179.5	580	577	309	84.5	31	50	313.5	73	46.5	292	64	183.5	125	61	261	+	+	+
	79	SER	39-	f	+	-	34	PCR Specimen			14716	9577	1981	38001.5	5279.5	347	3713.5	1229	5331	1567	5220.5	2384	21902	6293.5	3062.5	9713.5	17538	14621.5	596	422	68	1498.5	250	61	109	49	137	70.5	84.5	65	1161	115	168	366	228	250	+	+	+
	80	SER	39-	f	+	-	28	PCR Specimen			13285	5687	1170	13750	20405	136.5	2424	275	4908	918	1676	1241.5	18509.5	1290	3702	20849	7940	6299	690	316	59	2588	594.5	41	79	29	205	183	248	107	223	125	138	114	158	170	+	+	+
	81	SER	40-59	m	+	-	40	PCR Specimen			8895	5902	1660	13668	7408	1785	2151	1200	3630.5	191	364.5	2867	16727	6023	2209	2312	2341.5	8088	877.5	564.5	110	2120	389	88	205.5	61	440	271	95	62.5	845.5	246.5	122	1508	129	227.5	+	+	+
	82	SER	39-	m	+	-	25	PCR Specimen			16062	11025	2894	21598	23926.5	3933	4521	1211	14610.5	1196	602	6015	12270	5649	4684	2248.5	3918	18907	2740.5	1481	198	2288	490.5	76.5	180	57	1625	79	96.5	809	190	154	339	157	137	1925	+	+	+
	83	SER	39-	m	+	-	37	PCR Specimen			16330.5	8322.5	2505	17585	12112	2622.5	17573	1395	27495	2002.5	4539	4600.5	40693	6883	6276	7656	11858	19410.5	866	401.5	112	882	157	64	566	35	379	61	55	142	207	287	71	136.5	61.5	164	+	+	+
	84	SER	39-	f	+	-	46	PCR Specimen			32362	9728.5	1494.5	27916	20522	917.5	22440.5	2581.5	19071	17259	25552.5	6570	38680	5509.5	3455.5	15765	30116	11845	555.5	151	39.5	2625	279	52.5	189	37	576.5	162	200	68	215	88.5	131	613	205	418	+	-	+
	85	SER	40-59	f	+	-	33	PCR Specimen			24523	7501.5	2167	21060	10871	367.5	5239	2376.5	19001	1621	5747	9029	17309	11212	9235	11411	20638.5	12275	417	250	46.5	215	126.5	48	69	26	75	51	59.5	68	173	77	79	65	113	86	+	-	+
	86	SER	40-59	m	+	-	19	PCR Specimen			23599	15308	7890.5	25260	31192	18065	14656	8983	12917	645.5	439	8743	31122	25377.5	3125.5	5013.5	2835	21060	9657	6963	1505	3736	1037	254	246.5	147	964	227.5	499	215	672	371	124	400	645.5	565	+	+	+
	87	SER	40-59	m	+	-	37	PCR Specimen			6003	2994	904	10125.5	21200	2652	17807	7172	6070.5	429	1305.5	2318	23377	18463	2867	3445	5044	1499	430	257.5	72.5	1131.5	5843.5	183	470	105	489	177	118	184	1113.5	2015	168	424	374	96	+	+	+
	88	SER	40-59	f	+	-	42	PCR Specimen			163.5	73	70	3165	929	694.5	10413	1404	15497.5	287.5	1561	5826	21458	3840	3358.5	4238	8570	14996.5	38	41	26	474.5	93.5	76	80.5	34	517	54	52	163	169	117	122	92	137	154.5	-	-	-
	89	SER	39-	m	+	-	42	PCR Specimen			21715	5630	1223	17632	4507	758	14332	2436.5	5757.5	5072	11635	9481.5	18451	4689	1125.5	14991	25717	8025	3895	3160	172.5	1707.5	1170	1393	9372	2778.5	2333	192	435	692	31957	15554	1716	3771.5	1449	461.5	+	+	+
	90	SER	39-	m	+	-	32	PCR Specimen			331	82	65	797	1034.5	975	5368	1272	7885	650	611	2651	16129	3642	998	2299	1357.5	6922.5	48	62	33	141	350	221	349	91	1529.5	124	155	74.5	18624.5	421.5	345	536.5	272	173	-	-	-
	91	SER	39-	f	+	-	29	PCR Specimen			34749	11357	3084.5	17503	12094	680	36808	8381.5	32315	433	480	5308	14865.5	10753	2922	4679	2843.5	12483.5	2798	1042	281	987	244.5	67	530	54	4428.5	177.5	59	95	149	113	78	134	82	334	+	+	+
	92	SER	39-	m	+	-	34	PCR Specimen			8785	7070.5	756.5	10899	37159	2891.5	18392.5	1139	12609	793	985.5	2555	4572	1057	1454	6072.5	8041.5	16733.5	12540	691	198	1238.5	523	76	246	56.5	4814	128	69.5	786	2645	127	211	208.5	115.5	229	+	+	+
	93	SER	40-59	f	+	-	35	PCR Specimen			22604	16605	4607.5	22990.5	29016	21809	16225	13930	5225	508.5	1076	2968	30022	30233	1636	10188	8701	4088	693	281	85	2117	1241	120	243.5	93	88	55	50	125	937.5	258.5	75	887	200	295	+	+	+
	94	SER	40-59	f	+	-	38	PCR Specimen			28829	17467	7969	32503	35673.5	19024	11604	9854	15748	367	2455	4236	24324.5	26653	4003	3113.5	4250	12368	1461.5	1066	103	516	6742	275.5	206	78	864.5	180	136	1008	2637.5	281.5	561	475	146	918.5	+	+	+
	95	SER	40-59	m	+	-	39	PCR Specimen			22780	3269	585	14346.5	2334	723.5	6194	1620	11500	403	1688	4476	11373	5918	3863	3844.5	7870	9215	1541	1681	295	1161.5	683	68	141	44	1438	107	425	222	1425	177	476	216	125	187	+	+	+
	96	SER	39-	f	+	-	37	PCR Specimen			32245	12116.5	2726.5	24968	14858	616	42565	7448	24079	202.5	240	1058	30666	11837	3746	2979.5	1499	10494	1496	1222.5	213.5	1892	183	53	182	41.5	1338	57.5	42	50	137	134	237	82	47.5	139.5	+	+	+
	97	SER	39-	f	+	-	36	PCR Specimen			18205	9872.5	2195	14482	13416	1499.5	4146	361	9589.5	185	400	3738	20966	963	5140	1544	1438.5	14010	2888	3284	279.5	2268	227.5	86	140	45	276	75	116	353	328.5	83.5	262	622	112	531	+	+	+
	98	SER	60+	m	+	-	41	PCR Specimen			26980	16622	15424	23564	37615.5	11271	12873	972	16261	1336.5	1671	1776	16649.5	3503	2017	4879	5975.5	4482	10212	3700	506	26642	7328	168	98	43	1497	175	247	421	383.5	2844.5	91	1343	1534	1306	+	+	+
	99	SER	60+	f	+	-	41	PCR Specimen			19433.5	11030	3415	37604	41629	22019	7028	2751	19703	4659	9976	16882	23388.5	9002	5750	9555	16686	18345.5	3773.5	2652	483.5	2023.5	1374.5	419	680	203	1682.5	158	166	1513	5098	353.5	780	413	640	3699	+	+	+
	100	SER	40-59	f	+	-	44	PCR Specimen			37627	28150	9700.5	22417.5	20323	2059.5	3645	1605.5	8924	410	1382.5	2284	34655.5	7504	1441	3757	4166	7554	2234	1203.5	334	2125	826	129	65	33.5	2176	91	76	73	495	267.5	551	82	113	263.5	+	+	+
	101	SER	40-59	f	+	-	44	PCR Specimen			13042.5	8746	443	9479	30314.5	2213	12459	2902	18088	2190	4876.5	7312.5	29203	15324	5269	5376	10063	9472	1108	412	66.5	534.5	212	80.5	744.5	40	959	170	99	158.5	970	163	192	528	179	120	+	+	+
	102	SER	39-	m	+	-	30	PCR Specimen			28267	17877.5	6577	30127.5	34749	22651	21598	14956	8578	473	1677	1829	22885	28805.5	5743	8003.5	7774	6660.5	2872.5	856	166.5	2861	3704	585.5	252	65.5	185	87	105	217	1033	154.5	218.5	3354	326	310	+	+	+
	103	SER	39-	m	+	-	34	PCR Specimen			9654.5	4524	1245	26068	4857	500	3022	1185	12036	1520	5098	5084	16848	4168	3796	6626	15029	33743	632	482	101	935	78.5	40.5	64	27	67	71	134.5	52	736.5	63	83.5	373	324	242	+	+	+
	104	SER	60+	m	+	-	36	PCR Specimen			72	51	30	1800.5	675.5	82	4868	196	3801	237	327.5	6390	1545	562	731	906.5	154	2642	84	187	30	174.5	117	56	115	46	761	6477	65	345	149	115	64	172	75	136	-	-	-
	105	SER	40-59	m	+	-	39	PCR Specimen			26933	6422	1410.5	21914	33321.5	7289	12892	4999	19024	511	1666.5	6610	38270.5	22230	6301	10145	9732	12424	541	230	68	267	853	71	495	51.5	814	79.5	112.5	336	778.5	176	108	298.5	260	717	+	-	+
	106	SER	40-59	m	+	-	37	PCR Specimen			18287	8104.5	1576.5	20428	8320	683	7969.5	1490	10360.5	464.5	1779	6402	28665	5557	1659	5953	8066	12151	2057	1061	189.5	1410.5	1684	57	160	42	446.5	85	122	291	481.5	96.5	152.5	176	196	278	+	+	+
	107	SER	40-59	m	+	-	35	PCR Specimen			15923	9220.5	2708	17215.5	19071	1538	6726	1406.5	10164	1539	3448	3453.5	35638	7711	3674	5185	6668	7730	1943.5	1180	239	736	668	96.5	108.5	49	1085	93	73	97.5	2814	145	347	244	215.5	111	+	+	+
	108	SER	60+	m	+	-	38	PCR Specimen			6938.5	6646	428	28057	9337	6599	25786.5	8149	8882	792	2087	9033	47174	27975	4909	10768.5	7740	9883	11011.5	13315	1181	6707	4037	661.5	586.5	193	415	568	78	145.5	5181	1947	138	378	174	310	+	+	+
	109	SER	60+	m	+	-	34	PCR Specimen			11025	11094.5	1603.5	18872	6697	183.5	4113	506	6175	1308	1857.5	9292	12775	1848.5	1296	4268.5	6543	3903	1128.5	285	83	2449	773	82	1801.5	75	971.5	112	97	219	408	149	99	164	95.5	183	+	+	+
	110	SER	40-59	m	+	-	40	PCR Specimen			33275	21890.5	5873	34351	45232.5	19703	18931	13743	14737.5	1523.5	2813	8066	30455	28407.5	9511	15095	13027	10034.5	18499	18773	927	3217.5	4472.5	3608	490	67	4921.5	149	219.5	392	1471.5	254.5	908	706.5	222	585	+	+	+
	111	SER	39-	f	+	-	37	PCR Specimen			28197	19867	5937	29215	32444	7209.5	2547	628	10683.5	302.5	1307	3777	9819.5	3011	2152	1960	4532	5495	2142	307	74	1918.5	287	81	276	102	1034	124.5	71.5	260	9078.5	759	1493	576	79.5	296	+	+	+
	112	SER	40-59	f	+	-	32	PCR Specimen			32303.5	19059.5	7168.5	32035	41605	18907	9127.5	4263.5	6435	1942	4937	5618	22616	20709	1786	17737.5	21961	16856	1842	809.5	176.5	9683.5	1551	225	669.5	266	1128.5	151	238	148	5070.5	1051	499	578	157	206	+	+	+
	113	SER	39-	m	+	-	42	PCR Specimen			13166	7017	1506.5	10251.5	5048	237	8433.5	257	4973	208	439	5888	4223	1174.5	1208	741	1331.5	9795	599	435	71	584	180	91	120	54.5	298	105	134.5	96.5	108	203	111	95.5	143.5	333	+	+	+
	114	SER	40-59	m	+	-	43	PCR Specimen			10440	1436.5	311	17831	3974	3123	15368	6695	18673	1055.5	2136	5482	21364	19469	5542	5067	7146	13429	291	251	61	474.5	1244	66	650	88	1678	87	137	834.5	2344.5	240	500	305	491.5	508	+	-	+
	115	SER	60+	m	+	-	52	PCR Specimen			30888	17258	5513	19048	32128	5614	27939.5	3270	13987	1500	3254	2615	17440	3970	1447	12343	10104	2953	3590	1446	263	1126	748	71	491	48.5	408.5	79.5	87.5	372	419	95.5	116	145	146.5	582	+	+	+
	116	SER	39-	f	+	-	33	PCR Specimen			13936	2201	465.5	6642	3976	930	3045	1354	16675.5	276.5	692	3387	25260	4191.5	1814	5980.5	9276	6505	220	88	32	171	211	44.5	95	31	157.5	62.5	56	66	360	59	71	91	79	71	+	-	+
	117	SER	40-59	m	+	-	34	PCR Specimen			7297	2216	1135	14585	6634	1441.5	8066	848.5	11244	122	699	3595	15926	1459.5	444	2181	1583.5	3226	922	703.5	109	2760	231	260	170	48.5	433.5	71	1584	91	1274	83	61	725	2143.5	111	+	+	+
	118	SER	39-	m	+	-	44	PCR Specimen			13957.5	5523	1002	13679.5	16806	3291	6084	961	10731	304.5	1402	3174	24020	5328	1481	5227	5561.5	5712	2337	701	98	1478	787	213.5	108.5	36	593.5	71.5	93	167	279	97	153	172	166.5	291.5	+	+	+
	119	SER	39-	m	+	-	46	PCR Specimen			21996	723	204	10014	1424	149.5	4601	1018	12602	1264.5	2237.5	9692	16378	2072	3400	5232.5	7527	6558	378	249	48	1032.5	131	72	330	52	260	507.5	814.5	164	797	147.5	142.5	1510	3307	2368	+	-	+
	120	SER	60+	f	+	-	36	PCR Specimen			373	69	59.5	954	2818	4704	6432.5	728	2653.5	1155	478	2697.5	7403	3081	345	7253	5549	6699.5	57.5	70	32	92.5	528	717.5	154	70	638	188	182	84	270	146.5	298.5	173	141	754	-	-	-
	121	SER	39-	f	+	-	43	PCR Specimen			19679.5	8886	2170	14793	18345.5	1058	1336	200	4240	409	644.5	1296.5	7328	726.5	454	1813	3245	3612.5	990	642	111	870	687	78	212	56	915	107	113.5	73.5	926	177	179	136	88	99.5	+	+	+
	122	SER	40-59	m	+	+	53	PCR Specimen			32269	13975.5	3565	25880	40049	8056	25986	10511.5	12842.5	978.5	4092.5	4815	40388	27085.5	1082	29367	40529	10242	2353	1344.5	190.5	1909.5	10165.5	102	606	82.5	501	285	106	363.5	1862	1116	163.5	912.5	639.5	240	+	+	+
	123	SER	39-	f	+	-	45	PCR Specimen			19153	10106.5	3286.5	23072	31251	6974	8730.5	5296	27050	1115.5	2759	5176	29378.5	21879	11861	7628.5	6507	5490.5	938.5	601.5	123	410.5	263	120	106	41.5	642	110	71	359	1425	109	131	373	539	1110	+	+	+
	124	SER	39-	f	+	-	39	PCR Specimen			23751	13901.5	2292	34047	28185.5	13523	7106.5	4686	9677	203.5	196.5	1223	18790	25178	3909	1145	489	1943	2547	642	109	3529.5	993	98	225.5	58	2001.5	104	64	819	1545	204	350	177	85.5	147	+	+	+
	125	SER	40-59	f	+	-	52	PCR Specimen			22253	10412	3748	27951.5	20545	7375	2370	823.5	8900	317.5	850	5089.5	6627	5585	1803	755	909	340	3054.5	818	189.5	2383.5	6460.5	6156	3510	2019	539.5	98.5	113	299	4304.5	7168	487.5	662	148.5	1688	+	+	+
	126	SER	39-	f	+	-	40	PCR Specimen			17067	10573.5	3205.5	15639	23798	1268	5263	3722	14325	749	1305	2376	6543.5	2322	1801	2870	5806	7593	724	521	87	4614	190	54	259	212	445	56.5	125	121.5	457	155	131	145	112	842	+	+	+
	127	SER	40-59	f	+	-	48	PCR Specimen			4182.5	2093	456	9904.5	9568	1951.5	5447	343.5	7438	659.5	1839	3396	12019	5352	3365	7842	8244	10477	2739	1333	128	2793	196	79	157	78	2804	81	167	351.5	248.5	151.5	426	194	267.5	721	+	+	+
	128	SER	60+	m	+	-	48	PCR Specimen			4445	2067	320	13977.5	7633	568	12523.5	1216.5	7412	357	1224	1265	5662	5214	1142	1061.5	2656	4735	530	104	42	517	179	74	270.5	67	1357.5	164	104	88	777	263.5	314	119.5	101	219	+	-	+
	129	SER	40-59	f	+	-	50	PCR Specimen			38680	26465.5	9323.5	26617.5	37054	7956	7292	1565	12023.5	330	470	4470.5	7741	5898	1775	4203	1694.5	9201	1261	575	55.5	5349	142	64	95	41	267.5	59	112	49	187	167	92.5	825	98	192	+	+	+
	130	SER	40-59	m	+	-	38	PCR Specimen			158	74	49	813	227	141	8686	824	2193.5	288.5	938	1250	23728	3817	2044	3079	3575	915	65	40.5	33	77	81	48	96	42	380	65	62	188.5	269	91.5	101.5	276	240	1334	-	-	-
	131	SER	39-	f	+	-	38	PCR Specimen			332.5	69.5	85	1549	620.5	133	5685.5	1239.5	9134.5	815	2319.5	3835.5	17480	2884	2989.5	4247.5	7600	4864	47	98	33	103	87	62	96.5	47	1145	187	73	172	524	510	277.5	672	124	176.5	-	-	-
	132	SER	39-	m	+	-	45	PCR Specimen			6656	3844	915	4837.5	13387	1229	17391	2803.5	20065.5	299	715.5	1271	14494	2019	4002.5	2027.5	3856	21890.5	1026	579	103	628	283.5	71	914	46	961	68	42	99	643	76	160	88	68	527.5	+	+	+
	133	SER	40-59	f	+	-	51	PCR Specimen			6045	4706	786.5	9142	18532.5	12529	11859	7543	5424.5	1852	3662	6179.5	13432	20147.5	1459.5	9935	13443.5	5844	11230	304	65	5562	3229	634	1377	301	937	126	96	170	2959.5	2031	339	1017	1305	314	+	+	+
	134	SER	39-	f	+	-	33	PCR Specimen			12197	5537	1824	26325	29461	6354	13612	4306	11149	651	1533	1479	15973	16570	3183	3471	4893.5	2420	1785	515	107	2200	398	127	215	44	76	156.5	206	62	315	287	900	300.5	674.5	77	+	+	+
	135	SER	39-	f	+	-	40	PCR Specimen			12039.5	6615.5	1941.5	20522	10955	2134	3348.5	258	4427	418	2082	2125	5924	754	2731	6817	11352	4853	1673	807.5	90	872	396	128	214.5	53	1796	73.5	76.5	122.5	461	116	258	368.5	465.5	513.5	+	+	+
	136	SER	40-59	m	+	-	48	PCR Specimen			8391	3443	1504	30163	30911	18580	12762.5	9902	5831	4105.5	7598.5	13474	21785	28665	4419.5	9647	14791	7627	1812	362	75.5	284.5	270	55	114.5	33	463.5	88	66.5	71	855	98	118	97	95	47	+	+	+
	137	SER	40-59	m	+	-	31	PCR Specimen			15300	15074.5	1665.5	19235	13420	2815	7473	2320	15524	1020.5	1787.5	8269	7401	5042	741	4017.5	3986.5	10170.5	1761	1164	208.5	1728	370.5	67	212.5	46	545	119.5	106	46	475	100	150	88	200	49	+	+	+
	138	SER	39-	f	+	-	42	PCR Specimen			27004	16615	4532	14323	7094.5	2482	4323	407	15990	809	1167	3928.5	4410	610	1522.5	2244	5464	3254	2203	1109	213.5	1331	209	64	181	44	306	110	71	1409	203	68	75	94	180	447.5	+	+	+
	139	SER	39-	f	+	-	35	PCR Specimen			19188	3085	556.5	13279.5	1791	564	868.5	401	8811	110.5	230	4773	28337	2901	6084	1103	350.5	4588	671	472.5	51.5	822	105.5	54	86	41	544.5	49	38	71	549	157	178	76	43	110	+	+	+
	140	SER	40-59	m	+	-	39	PCR Specimen			25178.5	9552	1719.5	12393	13200	13867	18954	7441	23411.5	1224	759	14112	33532	19679	6596	7059	5920	4239	1346	941.5	99	1462	245	202	347	83.5	2654	180	174	366	2069	410	380	360	437.5	645.5	+	+	+
	141	SER	60+	m	+	-	42	PCR Specimen			311	122.5	58	1252	419	366	1420	260	15327	1572	7565.5	13624	9330.5	851	2795	11042	20943	13431	59	78	31	143	188.5	69	104	54	258	77	78	279	1190.5	123	98	164	124.5	180	-	-	-
	142	SER	40-59	f	+	-	45	PCR Specimen			21177	19071	2901	9903	19258	1101	10036	451	15800	1813.5	4721	4485	29578	1195	1248	6386	10930	6871.5	1976.5	1011	256	4567	385.5	102	332	76	5698	386	169	139.5	4015	477	1334.5	394	329.5	7628	+	+	+
	143	SER	39-	f	+	-	44	PCR Specimen			10105	5668	1125	16325.5	9752	4451.5	8445	909	17062	1698.5	4470	4269	18088	1507	7027.5	10880	16882	9056	524.5	417	60	1082	211	68	11980.5	1403	2562	349.5	97	88	7801	1359	142.5	842.5	465	368	+	+	+
	144	SER	39-	m	+	-	36	PCR Specimen			86.5	101.5	68	5440	559	152	3855	727.5	6931.5	1935	2095	12854	16695	3464	3052	11636.5	8229	10651.5	32	34.5	25	212	93	43	91.5	41	79	60	48	162	169	146	58	151	68	202.5	-	-	-
	145	SER	40-59	m	+	-	49	PCR Specimen			56.5	107.5	60	685	478	267	13369	596.5	5353	1162.5	1827.5	2292.5	31122	2930	1361	6007	7299	4657	52	79	33	76	1469.5	2089	914	75.5	75	360	360.5	63	3437	1313	76.5	735	342	124	-	-	-
	146	SER	39-	m	+	-	53	PCR Specimen			25857	15255	4881.5	18392	19609	2853	13204	2321	19422	3155.5	5929	13026.5	37042	7784	4710	11015	16853	18954	2388	1856	249	1306.5	296	72	172	48	1697	107.5	111.5	1957	582	115	217	153	236	936	+	+	+
	147	SER	40-59	m	+	-	44	PCR Specimen			33743	5032	818	15589.5	8043	4065	12060	4028	11925	1014.5	3426	4868.5	24558.5	11212	6108	7136	12718	21493	1031	489	92	776	7333.5	74	266	46	2231.5	186	412	456	1109	169.5	213	140	209	435	+	+	+
	148	SER	60+	f	+	-	46	PCR Specimen			42014.5	30046	12117	28127	38212	11216	2738	2128	8568	1864	5037	7476	6069	6067	2055	3211.5	7007.5	11694	2563	581	444.5	1450	1479	80	226	29	126	58	51	65	2151.5	98.5	74	159	53	98.5	+	+	+
	149	SER	40-59	m	+	-	48	PCR Specimen			41418	24301	7062.5	37685.5	43922	15048	20288	10533	16023.5	905.5	2680	1567	37943	27706	3576.5	17714	20569	7577	1572.5	868	137	2610.5	4976	88	586	76	498.5	98.5	54	46.5	2786.5	428	241	297	129	76	+	+	+
	150	SER	39-	f	+	-	39	PCR Specimen			11112	3494	979	9790.5	6406	867	16761.5	2535.5	9756.5	685.5	2024	4226	21130	11253	1866.5	9301.5	6316	10061	487	377	51	905.5	285	66	192	53.5	913	78	74	89	1412	176.5	177	348.5	103	166	+	+	+
	151	SER	40-59	m	+	-	40	PCR Specimen			46355	26957	14397	51971.5	42728	23985	13852.5	9789	8109	4390	9162	6142	19188	23096	3199	11262	20288	9369	1826.5	1840.5	113	1096.5	289	227	82	39	353	80	87	101	341	84	98.5	132	124	145	+	+	+
	152	SER	39-	f	+	+	59	PCR Specimen			18650	7812	1877	17526.5	12658	1135.5	2640	625	6305	327	786.5	4155	11415	2340	3848	1249	2607	5309	623	435	129	1461	246.5	100	161	131	963	65	128	299	3138	107.5	223	388	313	363	+	+	+
	153	SER	40-59	f	+	-	41	PCR Specimen			4197.5	1588	357.5	5254	2687.5	358	3515.5	730	11161	562.5	443	5490	18216.5	2775	3102.5	1619	1388	3259	865.5	129	32	308	51.5	42	60	36	377	62	55	198	125	69	81	58	55	171	+	-	+
	154	SER	39-	f	+	-	45	PCR Specimen			19281.5	10444	3118	19586	17132	1389	1271	428	8843	274.5	1839	6412	17948	1904	2027	2875	3902.5	5554	1678	990	187	1120	119	50	74	33	108	55	76	52.5	251	78	69	79	58	74	+	+	+
	155	SER	40-59	f	+	-	46	PCR Specimen			39417	16212	4939	36527	35767	19574	3923.5	674.5	11216.5	366.5	2362.5	4306	23587	2719	4383	3383	7302	7513.5	3084.5	2062	139	2083.5	349.5	272	265	43	189	79	65	51	461	113	98	97	75.5	116	+	+	+
	156	SER	40-59	m	+	-	46	PCR Specimen			31882.5	17259	5597.5	24137.5	25951	9954	12926	8170	10002	827	3131.5	2488	36504	24909	1544	10100	13475	15131.5	8862	3464	769	3515	657.5	180	213.5	71	253	96	90.5	164.5	7865	156.5	109	327	187	648	+	+	+
	157	SER	39-	f	+	-	44	PCR Specimen			26606	22230	7124	20522	22534	2409.5	2068	749	4917	1018	1266.5	4815	46847	6935.5	4992	5210	4444	9189	6222	4795	891	1734.5	976	197	117	46	69	111	68	60.5	1040	167	191	193	102.5	188	+	+	+
	158	SER	39-	m	+	-	43	PCR Specimen			32035	21785	7838	22815	26723	12016	7922.5	2037.5	6433.5	2009.5	4813.5	2666	20603.5	6807	2823	6142	10655	15626	1289	954	193	1235	1654.5	86	144	48	161	63	67.5	269.5	555	115	106	104	108.5	257	+	+	+
	159	SER	60+	f	+	-	52	PCR Specimen			12945.5	2096	451.5	9298	13473	1946.5	2136	810	4126	189.5	227	689	11460	3222	1881	9071	1093	4007.5	427.5	131	37	561	322.5	102	67	27	100.5	59	37	73.5	159	51	70	249	2103.5	103	+	-	+
	160	SER	60+	m	+	-	52	PCR Specimen			15222	9218	2345.5	28466	33333.5	5716	4423	759	4941	1207	3656	3038	10587.5	2644	1655.5	7795.5	11910	6444	1312	1144	149	2292.5	820.5	108	480	60	1190	257	102	460	907	135	330.5	325	294	343	+	+	+
	161	SER	39-	m	+	-	37	PCR Specimen			14567	9390.5	2374	18439	15468	4914	7069	4535	15899	1272	3554	5299	8232	13845.5	5654	7881.5	14797	9512	3049	2020	323	1429	664	127.5	195.5	64	308	92	80	226	471	259	217	184.5	116	743	+	+	+
	162	SER	39-	m	+	-	46	PCR Specimen			20966	9977.5	3036	16442	13309	2781	1595	240.5	8083	1210	2975	2470	15827.5	1126.5	2422	4025	9177	11271	9628	8784	1628.5	4333	550	162	312	50	265	93	80	105.5	512	134	162	143.5	139	202	+	+	+
	163	SER	39-	m	+	-	32	PCR Specimen			27167	16150	5078.5	19890	24664	5208	6350	1085	10719.5	1167	3837	6293	35146.5	5221	3542.5	7222	13562	24219	2600	858	217	1612	445.5	94	175	40	344	460	200.5	573	1158	148	820	196.5	163	1626	+	+	+
	164	SER	40-59	m	+	-	46	PCR Specimen			37100.5	27144	10201	28033	31871	22733	2299	870	18860	439	1621.5	2968.5	3139.5	1075	3244	3444	3341	5804	1252.5	674	187.5	1302	8688	9529	249	78	1225.5	149	202.5	299.5	570	213	126	203	352	1071	+	+	+
	165	SER	39-	m	+	-	39	PCR Specimen			201.5	50	67	4030.5	270	84	8849.5	511	17924	280	574	7609	6872	1685	4827	489.5	699.5	2572	1089	40	25	302	96	48	192.5	43	1145	73	70.5	544	6501	98	138	583	75	1381	-	-	-
	166	SER	40-59	m	+	-	42	PCR Specimen			12442	3259	938	12123	33322	5963.5	16774	4317	24862.5	1938	5512.5	3886	31286	20171	8969	31016.5	24874.5	7357	1195	780	125.5	992	1934	82.5	223	41	510	286	202	2552.5	2167	168	150.5	437	380.5	203	+	+	+
	167	SER	40-59	f	+	-	34	PCR Specimen			19001	14139	3550	17047	23891	5230.5	11588	5037	12552.5	1076	1169	2353.5	48262.5	19516	1354.5	10472	9235	29928.5	11881.5	828	159	3141	274	71	193	46	418	75	65.5	82	420	255.5	176	369.5	89	166	+	+	+
	168	SER	40-59	m	+	-	45	PCR Specimen			16384	6583	1969	21107	26395	20171	23973.5	14069	8650	3914	7792	3187	36808	28232	3514.5	22019	21785	7485.5	987.5	685	137	637.5	807	99	201	52	52.5	154	92	750	601	134	137.5	93	114	115	+	+	+
	169	SER	40-59	f	+	+	51	PCR Specimen			16599	2829	637	34094	8116	2072	8407.5	819	7523	614	2753	4466	20452	2830	3032.5	4702	6653	10927.5	528	972	59	486	1686	62	212	35	773	112	89	82.5	566	92	275	231.5	97.5	262	+	+	+
	170	SER	39-	m	+	-	45	PCR Specimen			28033	20814	6259.5	30443	21996	1942	10998.5	1922	16468	841	2414	4804	26512	6362	4717	4815	8533	11826.5	2449	1544	286	5666	684.5	82	386	60	1062	12426	93	204	1521	177.5	216	13938	204	315.5	+	+	+
	171	SER	39-	m	+	-	42	PCR Specimen			7931	1811	563	10801	7312	364.5	12306	3361.5	17608.5	180	355	6885.5	22979	7270	6799	2031	1767	4837	300	203	47	361.5	262.5	70	129.5	46	517	96	69	119	8043.5	86	96	252.5	83	287	+	-	+
	172	SER	60+	f	+	-	57	PCR Specimen			40810	21469.5	5273	24617	39663	6125	5009.5	859	4781	286	346	1728.5	11065.5	2614	880.5	1461	1696	2427	3405	4092.5	189	2442	5728	248	1897.5	126	755.5	338.5	2520	119	16567	982	396	1135	316	89	+	+	+
	173	SER	40-59	f	+	-	44	PCR Specimen			21879	1089	251	17948	24827	26219.5	22885	2089	25249	1060.5	3262	16824	37007	7139	8722	8930	13982	10471	2477	2904.5	79.5	2364.5	5368.5	396	579	49	297	111.5	65	382.5	1299	342	139	184	157	215.5	+	+	+
	174	SER	40-59	m	+	-	50	PCR Specimen			27015.5	9322	1837	20709	33930	18170	15444	11153.5	11830.5	1195	2572	4954	22335.5	24418	2532	6921	9301	4248	1652	1163	114	5087.5	1438	203.5	601	326.5	243	518	440	864	2177	1733	127	428	730	415	+	+	+
	175	SER	39-	f	+	-	44	PCR Specimen			12571	505	146	6487	3604	224.5	1387	146	6971	133	550	1760.5	474	311	1101	229	162.5	7633	1012	223	58	756	188	87.5	201.5	48	2176.5	162	177	412	658.5	124	239	228	381	1505	+	-	+
	176	SER	60+	f	+	-	42	PCR Specimen			16633	6589.5	2098	27647	29507	3771	5609	3595	4995	429.5	455	7866	10481	17379.5	3369	1610	2014	4015	503	165	70	1192.5	530	148.5	111	75	228.5	132	92	162	675.5	159	141	100.5	81	108	+	-	+
	177	SER	40-59	f	+	-	41	PCR Specimen			49514	18965.5	8550	30958	44577	7440	25506	5052	19714.5	1718	3715	5861	40961.5	13765	5508	27706	23961.5	14473	11464	14211	184	570	995.5	78.5	670	50	3668	115	172.5	59	1999	119.5	368	868.5	226	276	+	+	+
	178	SER	40-59	m	+	-	51	PCR Specimen			309	67	99.5	1451	339	111	7391	1152	25061	969	1518	3990	28173.5	3317	3460.5	3342	4015	12746	47	47	30.5	102	185	59	146	48	1954	117	174.5	469	1246	125	606	204.5	83	1589	-	-	-
	179	SER	40-59	f	+	-	48	PCR Specimen			122.5	114.5	68	876	619.5	192	25096.5	3000	13895	948	3416.5	5228	22932	13189	4028	10720	20276	22265	33.5	48	50.5	125	181.5	68	299	34	327	87	66	262	688	142.5	86	167	154	1785	-	-	-
	180	SER	39-	f	+	-	48	PCR Specimen			12554	8577	1683.5	9577	20826	1334	4154	1754	7229	611	1658	3802	15244	6182	2511	3549.5	6011	7803	534	398	80	497.5	226	80	199.5	36	119.5	71	71	83.5	359	320.5	85	96.5	130	57	+	+	+
	181	SER	39-	m	+	-	47	PCR Specimen			20077	12846	3895	28805.5	23891	2844	12644	1744.5	20802.5	2282.5	2335	9093	17190	4521	4591	5414	9127	21551	1210	660	135	805	675	115	255	48	2708	133	97	1056.5	415.5	92	515	614.5	580.5	468.5	+	+	+
	182	SER	39-	f	+	-					90	122	274.5	713	750	154.5	5901	766.5	5958	259.5	653	2828	25576	3453	8249	4611	3836.5	6297	47	53	40.5	54	72	46	111.5	34	228	75	61	133	157	86	158	78	55	592	-	-	-
	183	SER	60+	m	+	-	54	PCR Specimen			98	109	83	483	486	144	14148	2655.5	10639.5	528.5	1137	4307	16555	3174	1551	18275.5	7512	7291	66.5	199	45	262.5	1794	3281.5	386	64.5	2449	127	100	318	689	286	244	299	94	316	-	-	-
	184	SER	39-	m	+	-	51	PCR Specimen			6113	3245	985	7282	8643	2040	8732	922	8840	608.5	2065.5	1499	12964.5	2296	2176	6964.5	10510	4290	729	376	91	572.5	164	53	118.5	30.5	348	86	98	92	433.5	96	102	144	174	725	+	+	+
	185	SER	40-59	m	+	-	35	PCR Specimen			24827	15615	3858	15959	19141.5	1399	6289	4120.5	18942.5	471.5	1850	4178.5	25131.5	15603.5	7333.5	4655	9316.5	7028	1137	550	95	698	19833.5	397	252	118	793	89.5	101.5	151	723.5	358	393	148	144	169.5	+	+	+
	186	SER	39-	m	+	-	48	PCR Specimen			14488	8730	2047	28314	17087	2129	8501	2529.5	10261	552	765.5	9664	14432	5427	2844	1753.5	2303.5	12636	1061	741	116	3483	220	81	409	157	2170	112	80.5	486	599.5	310	339.5	121	98	3421.5	+	+	+
	187	SER	39-	m	+	-	51	PCR Specimen			19703	13084	4665	24944.5	32269	8631	13173	2174	7781	629	432	11174	26021	22277	3604	3006	2422	6966.5	2359	1496.5	276	2371	443.5	110	390	51	1277	96	94.5	197	243.5	194	112	98.5	112.5	69	+	+	+
	188	SER	40-59	m	+	-	47	PCR Specimen			33544	20557	6652	22253	37768	8245	27495	7910.5	21177	11295	3578	4697	37510	20814.5	4438.5	18603	9018	5999	6866	1783	666	14579.5	9837	907.5	4156.5	276.5	4851	545	2421	468	7815.5	4827	734	1949	975	979.5	+	+	+
	189	SER	39-	m	+	-	41	PCR Specimen			20381	11832	3700	26582	11885	1285	14646	2138	7687	689	870	4630	14883	10415	3713	2041	2741	7010	4385	1517	293	1458	205.5	80	339	35	2172.5	67	50	292	7073	132	144	140	72	283.5	+	+	+
	190	SER	39-	f	+	-	55	PCR Specimen			21598	5424	1312	26957	28244	11876	33965.5	10819	23985	1814	6348	12222	39827	22581	4797	9706	15961.5	8405	1360	228	82	1194	435	106.5	1489	202	1113	92	131.5	409	3993.5	219	168	293	227.5	361	+	-	+
	191	SER	39-	f	+	-	43	PCR Specimen			19960	8541	2756.5	16480	11129	2039	11163	2442	17608.5	1379.5	3966.5	6228	33895	13905.5	5930	7359	11948	7136	1298.5	719	188	2583	183	56	178	44	522	115	113.5	81	499	130	93	108	199	129	+	+	+
	192	SER	39-	m	+	-	43	PCR Specimen			16229	9868.5	2713	13363	14736	7004	12314.5	8925	19328	2153	6515.5	11946	21411	23915	4548	5473	8552	20943	1874	1502.5	170	1886.5	152	65	126	56	924	124	159	401	705.5	101.5	97	174	192	460	+	+	+
	193	SER	40-59	m	+	-	56	PCR Specimen			43079	31368	12175.5	44647	33836	9242.5	14224	5517	9274	615	1857	3877.5	15802	19750	3721	5506.5	5143	4488	1155	565	157	1447	1054.5	2058.5	159	56	485	160.5	104.5	406	281	230	216	331	162	281.5	+	+	+
	194	SER	40-59	f	+	-	56	PCR Specimen			20241	14263	3648	20463	22721	2527	7984	1563	10529.5	778	1761	15529	11180	5164	3180.5	12281	7758.5	19234.5	748	517	78	534.5	226	88	107.5	43.5	165	76	180.5	90	375	115	139	1061	207	331	+	+	+
	195	SER	40-59	f	+	-	47	PCR Specimen			22441	13338.5	3244	39195	22873.5	4768	9833.5	3629.5	8870	553.5	1586	2333	20101	13213	1715.5	3015	4048.5	9339	2734	1636	304	2273	369	118	242	59	2893	119	140.5	170.5	362	186	205	213	112	144	+	+	+
	196	SER	39-	f	+	-	45	PCR Specimen			14982	8370	2094	25483	25085	10055	17290	8214	21551	1889	4216	9972	43793	21224	5458.5	13343	17500	15288	576.5	339	70.5	1750	2895	3926.5	176	52.5	1816	78	66	65	5245	124	191	307.5	107	137	+	+	+
	197	SER	39-	f	+	-	43	PCR Specimen			1835	62	49	466	802	89	2208	446.5	3237	1135	1461	1638	6835	1313	363	4802	4978	4735	93	34	25	59	70	40	86	40	2074.5	77	57	89	149.5	84	55	74	64	98	-	-	-
	198	SER	39-	m	+	-	55	PCR Specimen			438	87	74	268	684.5	324	8965	2402.5	8761.5	991	3921	3404	23809.5	6807	2695	8641	9136	8478	41	44	27.5	153.5	127	57	147	59	475	119	129	269	520	129	145	264.5	231	1992.5	-	-	-
	199	SER	39-	m	+	-	43	PCR Specimen			569	60.5	56.5	273	568	134.5	11498	463	6896.5	450.5	1112	5193	36621	2247	1776	4580.5	4785	6976.5	66.5	39	31	66	194	250	149	31	566	83	105	211	539	77	191	717	127	280.5	-	-	-
	200	SER	39-	f	+	-	56	PCR Specimen			8671.5	3750	1258.5	13703	20054	6180	7189	1966	11203.5	738	1516	4110	28267	1548	949.5	6322	12470	7119	269	119	41	927	510	227	236	56	473	83	76	710	1790	533	113	202	117	249	+	-	+
	201	SER	60+	f	+	-	53	PCR Specimen			6909	2618	517	18462.5	16016	448.5	9273	707	10048.5	1699	3434	10444	7643	2000	2252	6572	10474.5	10414.5	1272.5	720.5	48	466.5	138	57	162	32.5	224	74	79	289	363	178	89	462	108	238	+	+	+
	202	SER	40-59	f	+	-	51	PCR Specimen			27682	18275.5	5334.5	32374	42354	19328	10654	6645	4867.5	808	2245	4517	19375	22557.5	1490	3120	4210	12344	2503	1633	97	1315.5	1568	783	633	145.5	226	148.5	125	491	282	157	163.5	405	116	391	+	+	+
	203	SER	40-59	f	+	-	50	PCR Specimen			16474	11422	3122	16098	14488	4676.5	4966	2521.5	6049	1611.5	3634	3366	19702.5	11669.5	1295	7894	10433.5	13597	428	300.5	62	1374	327.5	153	2479	146	510	107	479	186.5	18499	1600	321	1144	631	256	+	+	+
	204	SER	39-	f	-						97.5	141	117	2254	757	306.5	8061	1130.5	5565.5	12715	12953	2960.5	31274	4087	1357.5	20920	22920.5	5662	35	77	39	171	150	107.5	134	57	63	211.5	190	132	353	138	85	333	415	381	-	-	-
	205	SER	39-	f	-						64.5	146.5	111	667	826.5	299.5	16956	1805	16517	3616.5	3792	6394	35977.5	5892	4849.5	18720	22955	7917.5	130	45	34	63	163	75	174	58	442	90.5	77	199	804	272	184	261.5	268.5	861	-	-	-
	206	SER	39-	f	-						340	286	141	1328	908.5	346	8085	2296.5	12186	4264	9905	4574	29929	5059	3678	26348	25576	14484	135	67	35	102	133	115	127	55	584	146	178.5	167	415	154	157.5	356	285	539	-	-	-
	207	SER	39-	m	-						91	101	256	426	385.5	120	3106	675	7604	647	2401	5285	17959.5	1352	1307.5	6515	10162	9114.5	42.5	75	39	104	155.5	77	197	66	477	127	95	117	424	117	85.5	192	140.5	1434.5	-	-	-
	208	SER	39-	f	-						234	188.5	118	1265.5	1200	198	6095.5	1116.5	4932	422	1157	1740	22709.5	6204	1904	2985.5	4478	4233	54	68	47.5	471	271	82	390	67	217	122	178	175	1789	152	269	197	322	594	-	-	-
	209	SER	40-59	m	-						93	58	42	180	582	107	1052	134	2545	220	287	1521	20264	951	638	3549	4056	1411	43	45	33	81.5	68.5	74	76	45.5	386	75	57	46	214.5	81	138	78	86	108	-	-	-
	210	SER	40-59	m	-						104	100	131	3942	841	120	3208	1755	4652	1074	2759.5	4986	9533.5	5366	2191.5	4005	8603	3270	58.5	99	32	248	104	59	88.5	42	81	106	69	120.5	2975	93.5	101	692	88	318	-	-	-
	211	SER	40-59	f	-						844	110	87	534	1003.5	653	12559	1592	12955	666	942	1257	24780.5	5058.5	1529	4336	7756	20756	92.5	57	30	66	89	67	3649.5	58	1462.5	88	77	670.5	2209	100	135.5	238.5	125.5	619	-	-	-
	212	SER	40-59	f	-						470	85	59.5	475	592.5	160.5	2963	550	7778	525	2270	8272	6476	1624	3962.5	5456.5	13620.5	9735	56.5	56	44	103	241.5	111	232	48	1189	152	304.5	239	549.5	188.5	298	216	116	427	-	-	-
	213	SER	39-	f	-						104	141	313	674	536	187.5	7348	778.5	21551	376	368	8734	8515	1590	4941	5536	7431	12240	44	51	41	113	68	53	291	39	703	63	80	72	283	83	105	130	134	105	-	-	-
	214	SER	40-59	f	-						68	109.5	75.5	1298	330	212	4220	861.5	14327.5	616.5	2926	9980	20896	3047	5058	5839	10813.5	17331	65	102	57	166	223	92	257.5	90	3714.5	123	152	520.5	866	167	502.5	318	390	1413	-	-	-
	215	SER	39-	m	-						43	53	48	366.5	639	145	635	201	4801	468	1105.5	3825.5	4708.5	822	1492	992	1608	4032	223	82	40	104	145	105	186	69	574.5	165	97	457.5	995	140	148	184	120	554	-	-	-
	216	SER	39-	m	-						113	80	75.5	263	480.5	395.5	8421	1158	16680.5	1064	2965	2428	28524.5	5186	1782	4820	6810.5	3920	30	40	31	51	202	53	125	39	388	62	69	109	476.5	111	71	113	100	140.5	-	-	-
	217	SER	39-	f	-						62	85.5	64	5550	1061	256	3795	586	4819.5	684	1701	1151	26793	3555	2962	5870	5251	13630	37	62	34	100	97.5	81.5	287.5	54	106	72	66	69	1044	173.5	185	199	140.5	187	-	-	-
	218	SER	39-	f	-						204	794	54	835.5	389	120.5	596	157	3811	667	1682	4073	24055.5	672	1437	9511	10548	14376.5	32	43	29	62	111	54	183	33	72	91	53	57	340.5	124.5	147	100.5	89	120.5	-	-	-
	219	SER	39-	f	-						79.5	89	59	716	592	135	10377	825	9628	276	740	9541	9410	1938	1062	1773.5	3506	13243	55	113	48	105.5	160	75.5	2870	107	5963	112	98	448.5	1616	133.5	2223.5	306.5	148.5	732	-	-	-
	220	SER	40-59	m	-						258	53	54.5	334	698	106	2712	321	1934	148	146.5	2986	1531.5	755	1533	245	109.5	9321	44	78	33	85	144	71	156.5	41.5	299.5	70.5	59	55	196	135	80	132	117.5	150	-	-	-
	221	SER	39-	f	-						176	124	76	795	1023	173	11618	2614	3651	1453	3474	6764	31824	12707.5	2553	6868	11410	8784	40	44	33	117.5	85	60	398	108	587.5	141	153	437.5	4272.5	516.5	179	372	265	649	-	-	-
	222	SER	39-	f	-						172.5	122	105.5	942	798	176	22077.5	1647	17678.5	13420	6991	8008	22511	4367	2395.5	25096.5	23306.5	11348	46	47	32	111	163	67	4989	50	873	1338	826	498	467	94	106	1531	1286.5	240	-	-	-
	223	SER	39-	m	-						1713	84	71	306	401	187	29484	3429	9049	193	544	789	6523.5	5192.5	3870	2832.5	4625	4919	37	50.5	28	106	68	64	218	46	182	101	60	95	114	82.5	83	70.5	82	72	-	-	-
	224	SER	40-59	f	-						179	116	87	474.5	685	234	24195.5	2629	21188.5	2960.5	5696	11547	26219.5	7171	5524	15950	17199.5	17008	60	50	33	87	90	68	249	53.5	1101.5	137	248	547	1034	104	126.5	1470.5	1102	2812	-	-	-
	225	SER	39-	f	-						587	122	91	1024.5	3295	579	15242	2193	11655	1159	4446	6635	33134	9779	4705	12734	15474.5	20662	70.5	52	33	68	98	68	214	98	560	80	80	167	283.5	293.5	82.5	185	179.5	779	-	-	-
	226	SER	39-	m	-						97.5	114	92	777.5	792	196	20779	4612	17135	1421.5	3524.5	4244	17924	7386	6655	9238	11069	13814	38	63	27	63	83	64.5	993	50	766	72	66	62	2507	106.5	263	187.5	96	828	-	-	-
	227	SER	39-	f	-						94.5	128	207	665	794	436	12097	5184	24617	723	2445	8210	21317	17529	10847	3888	6898	24207.5	46	85	32	58.5	190	70	641	98	1751	233	332	111	291	656	344.5	144.5	220	566	-	-	-
	228	SER	39-	f	-						302	135	82.5	987	483.5	195	8965	915.5	13345	681.5	2690	5489	16322	4561.5	2366	9241	12678.5	7878	64	69	35.5	228	175	110.5	271	88	1163	108	142	1799.5	357.5	435.5	167.5	324.5	210	2024	-	-	-
	229	SER	39-	m	-						699.5	99	93.5	805	356	154	29530.5	3570	16016	887	2603.5	1989	42389	11538.5	7211	10271.5	9869.5	2853.5	78	83	47	244	143	109	3468.5	208.5	1425	160	205	588	16871	867	897.5	2018.5	1264	1723	-	-	-
	230	SER	39-	m	-						769	90	93	576	400.5	130	3491	1050	7322.5	382.5	973	2971	20077	3463	5887	3747	4367	3705	41	51	32	73	86.5	61.5	113	42	2192	69.5	57	67	320	90	199	162.5	110	69	-	-	-
	231	SER	39-	f	-						392	87.5	61	1265	367.5	175	17842.5	3694	14281	2405	3760	10528.5	34679	10854	2255	18439	9284	18860	34	54	31	84.5	85	82	1231	61	929.5	101	115	321	3534	173.5	204	258	126.5	873	-	-	-
	232	SER	39-	f	-						193	81	72	390	607	203	13136	1540.5	16194.5	264	484	8162	22675	4943	7990	2570	3027.5	3744.5	117	54	34	98	94	57	207	41	271	108	84.5	724	4317	163.5	211	206.5	105	4066.5	-	-	-
	233	SER	39-	f	-						69	66	50.5	1144	421	154	10548	1725	12893	163	179	6024	14803	2234.5	3488	1216	675	5982	39.5	52.5	30	195.5	146.5	71	240	59	2160	89	70	150.5	939.5	89	865.5	225	117	258.5	-	-	-
	234	SER	40-59	m	-						62.5	84	86	319	627	174.5	15641	1325	18369	276.5	792	4662.5	8526.5	4379	4858	1269	3369	2424	77.5	53	35	94	74	71	225	47.5	126	86	217	108	139	219	76.5	100	162	112.5	-	-	-
	235	SER	39-	m	-						187	100	111	618	551	176	12020	446	16399.5	780	2977	2648	32058	3212.5	2080	10483.5	16548	19913	68.5	44	932	56	84.5	59	117	41	434	77	127.5	55	5490.5	91.5	91.5	191	132	318.5	-	-	-
	236	SER	39-	m	-						242	84	84	2066.5	964.5	877	7628	2629.5	10331	671	1732.5	5649.5	6628.5	2781.5	566	8900	5482	15779	87.5	42	42	131	92	56	151	75	815.5	70	86	243	552	79	60	126	163.5	893.5	-	-	-
	237	SER	40-59	m	-						171	89	117	1836.5	1592	142	22826.5	2272	27706	733	3412	7992	31718.5	5087.5	4682	6317	11447	6594.5	95	81	51	265	1012.5	96	952	98	886	888	732	561	2107	237	326.5	312.5	297	296	-	-	-
	238	SER	39-	m	-						86	110	81	3967	746	189	15827	3877	11252	1174	2773	1824	31625	9832	1461	16853	18088	6633.5	40	44	27	123.5	115	68	574	84	2147	85	75.5	182	1932	246	84	253	242.5	129.5	-	-	-
	239	SER	40-59	m	-						1117	108	87	444	1051	883	23681	839.5	19492	3863	12384	7312	12229	2677	3147	15276	22207	29156	54	91	41	155	226	176.5	6815	122.5	333	173	151	194	284	526.5	95	350	1013.5	304.5	-	-	-
	240	SER	39-	f	-						201	188	114	1110.5	1119.5	162	5776.5	953	4380	365	1034	1499	21294	5769	1703	2557	3931.5	3598	53	61	49.5	440	247	75.5	324	63	208	109	127.5	167	1801	143	259	198	239	505	-	-	-
	241	SER	39-	f	-						234	77	81	519	476.5	240	20311	3546	17433	271	321	2156.5	34000	11077	4430	3574.5	1968.5	5798.5	36	42.5	28	57	111	48.5	303	94	462	140	48	94.5	298	90	146	142	51.5	123	-	-	-
	242	SER	40-59	m	-						51	56	41	927	629	86	1647	63	1211	184.5	337	1794	2798	318	231	2223	4394	6509.5	59.5	43	29	46	93	55.5	172.5	30.5	105	126	52	81	226	82	82	65.5	78	100	-	-	-
	243	SER	39-	m	-						838	91	100	630.5	386.5	120	2502	777	6368	366.5	880	2692	19188	2935	5541	3867	4068.5	3319	42	49	28	82.5	87	61	115.5	53	1966.5	75.5	63	64.5	318	103	177.5	183	124	63	-	-	-
	244	SER	39-	f	-						223	128.5	96	1340	962	158	6046	377	6425	981	3693	10227	15378	1074	1984	8884	12333	19983.5	63	70	81.5	157	129	68	972	130	2636	111.5	92	523	731	119	336.5	180	124	320	-	-	-
	245	SER	39-	m	-						106.5	94	79	935	755	158	7938.5	1021	13609	283	497	3083.5	12896	4986	1499.5	1951	1726	7951	47	75	38	903	149.5	88.5	191	164	2684	140	93	214.5	375.5	165	116	188	133	242	-	-	-
	246	SER	40-59	m	-						136.5	127	60	978	727	209	8815.5	2235	3832.5	3332.5	6090	2441.5	30162.5	7315	1437	14379.5	13923	4168	35	43	31	257	89.5	53	407	50	1201	203	105	137.5	810	278	265	309	196	357	-	-	-
	247	SER	39-	f	-						556.5	112	80	1006	3026	557.5	12659.5	1683	9141	1080	3730.5	5997	28618	7898	3723	11288.5	12562.5	18252	76	44	30	64	78.5	57	227	108	466	79	81	167	243	256	74	220.5	150	682.5	-	-	-
	248	SER	40-59	m	-						684	110	65	1111	474.5	143	3372	653	3857	839	3115	5940	12443	3462	3203	9807	14269	7239	146	179	45.5	182.5	163	99	218	68	5562.5	481	141.5	1271	1000.5	320	585.5	616	538	659	-	-	-
	249	SER	40-59	m	-						1119	113	88	513	1027	911	23681	888	19562	3801	12074	7478.5	12209.5	2624.5	3179	16387	21680	30303	54	82	35	162.5	225	181	7127	144	356	194	161	188	294.5	672	90	432	1141	330.5	-	-	-
	250	SER	39-	m	-						1698	114	110	4277	1372	770	4468	993	11453	2447	6006	7694.5	7715.5	3672	2423.5	11379	15213	10812	45	56	52	91	107	80	800	73	776	109	147	89	5800	602	517	570.5	147	120	-	-	-
	251	SER	39-	m	-						268	92.5	77	2422	1059	1054	8076	2844.5	10586	687	1815.5	6045	7066.5	3113	579	9758.5	5769	17071.5	97.5	44	46	144	95.5	55	172	90	1011.5	94	94	293	658	89	59	173	190.5	1057.5	-	-	-
	252	SER	39-	f	-						58.5	46	36	379	156	87	2450	241	7942.5	107	142.5	6460	1561	433.5	2972	186	174	2433	42	48	29	120	85	64	105	42	1018.5	67	53	554	711	74	175	71	60.5	94.5	-	-	-
	253	SER	39-	m	-						93	109	83	4151	715.5	186.5	15592	3735	10886.5	1145	2827	1788	31988	9745.5	1414.5	18439	17468	6490	62.5	43	28	144	136.5	73	622	90	2149	88	77	197.5	2394	270	79	344.5	306.5	153	-	-	-
	254	SER	39-	f	+	NA	20	PCR Date			29484	1659	416	18872	4607.5	2208	2835.5	1634.5	6153	583	1954	834	11826	7519	5984.5	5069.5	9383.5	13894	1143	653.5	139	951	181	70.5	101	37.5	286	90	103	124	525	598	133	124.5	114.5	189.5	+	+	+
	255	SER			-						1217.5	97	66	944.5	1819	3686	16471	2852.5	8970.5	1593	3337.5	7158	33790	8882	4574	20686	13043	10759	189	34.5	25	66	74	45	106	42.5	89	64	60	94	200	126	142	102	95	71	-	-	-
	256	SER			-						81.5	72	83.5	1508	272	107	15937	1434	15844	1397.5	4589	7028.5	26243	2689	2398	7739	11765	6131.5	35	42	28	57	58	43	92	27	741	46.5	50.5	44	143	112	156.5	62	76	57	-	-	-
	257	SER			-						69	61	42.5	3876	173	109	4566.5	744	7067.5	2409	4584	5454	26699	1768	1902.5	6472	8833	8516	46	68	49	133	180.5	144	1904	700	2855	127	89.5	116	15539.5	3291	1351.5	1038	100	224	-	-	-
	258	SER			-						77	82	47	802	1365	337	5084	352	6406	1337	5310	1860	10500	1581	1920	12234	20545	7456	54	53	29	215	88	58	140	44	154.5	117	89	46	410.5	93	103	152	136	119.5	-	-	-
	259	SER			-						154	62	52	1343	6340	100	16534	985.5	7563	1797	4809.5	1456	16585	1750	507	8170	11383	2016.5	70.5	48	25.5	710	120	51	2648.5	48	542	96	183	72	1315	277	194	973	469	264.5	-	-	-
	260	SER		f	+	NA					24113.5	6375.5	1756	38774	18650	6372	6882	3553	8012	253	951	1947	29566	12531	2527.5	3009	1903	4688.5	2188	695	89	4202.5	975.5	49	76	34.5	1674	95	90.5	511	714	129	285	396	926	1838	+	+	+
	261	SER		m	+	NA					10181	988.5	222	8556	9170	163.5	16560	2273	12796	3808	6243	6171.5	19012.5	5563.5	2449.5	13153	14212	9222.5	447	240	41	1186	730	170.5	159.5	59	163.5	173.5	79	96	1555	143	213	215	149.5	122	+	-	+
	262	SER		m	+	NA	21	PCR Date			23950	10186	3084	21013	27167	15503	16231.5	13652	11507	561	645	999	15719	28091.5	2864.5	1709.5	482	1978	9230.5	8566	779	2327	1132.5	103	105	58	533.5	260	352	62.5	118	174	131.5	106	410	107	+	+	+
	263	SER	40-59	f	+	NA	30	PCR Date			47736	34328	5800.5	29647.5	27963	7855	15381.5	7778	13829	2306	5607	6926	19258	21703.5	2569	8140	8506	11975	4011.5	2222	496	2115	5213	347	273	82	1135	81	98	258.5	564	352	134	196	394	239.5	+	+	+
	264	SER		f	+	NA	31	PCR Date			32771.5	9203	2346	49117	38259	26559	2193.5	1192	6472	8009	29718	12198	11491	7076.5	4673	28735	38457.5	13933.5	3266	3854	203	4540.5	2731	614	1331	38.5	341	794	387	210.5	379	260	111	289	535	370	+	+	+
	265	SER	60+	f	+	NA	30	PCR Date			38399.5	26887	9842	23692.5	39078	14697	1278	354	6278	3628	4952	2774	14240	1419.5	4592.5	3716	4775	3169	2369	999	5499	1592.5	5166	9813	741.5	49	467	848	1569	157	1011	531	389	16255	295	394.5	+	+	+
	266	SER	60+	m	+	NA	31	PCR Date			34152	23821.5	7960.5	38984	28431	2322.5	12936	1463	2957	3747.5	5825	9660	11183	2260	976	16849	14640	12639	5182	2803.5	582	3692	525	122	240.5	58.5	160.5	262	171.5	7331.5	2000	104	71	441	301	312.5	+	+	+
	267	SER		f	+	NA	31	PCR Date			48999.5	23494	11174.5	35802	27659	13590	2828	420	5310	475	1028	1971	2453	1399	1493	1943	3558	1943.5	2880	1577	375	968	4321	7082	1274	647	1231.5	69.5	59	321.5	4431	4681	572	374	84	116	+	+	+
	268	SER	39-	m	+	NA	33	PCR Date			20288	15457	2635	17029	20615	2180	23377	4680	20826	4204	4688	3257	42073	14597	6701	20674	15999	10600.5	2789	1401	318	1238	709	79	1930.5	56	1658	119	152	259	8263	460	541	571	318	3032	+	+	+
	269	SER		m	+	NA					29308.5	17173	5711	33380	18743	21223.5	18767	17313	12275	647.5	4309.5	3151	36083	31169	4253	7409.5	10706	5009.5	4405	2145.5	528	3399.5	24041.5	1749	203	69	782	243	146	526	7280.5	282	143.5	193	251	115	+	+	+
	270	SER	39-	f	+	NA	33	PCR Date			5326	3148	362	14117	2497	519.5	2787	1325	8968	1523.5	3100	4749	44015	13323	14080.5	8008	8414	7107.5	180	141.5	36	295	79	44	253	37	155	54	52	112	1546.5	440	371.5	186.5	66	997	+	-	+
	271	SER	39-	f	+	NA	73	PCR Date			20217.5	1275.5	372	13984	3139	1551	2266	1131	6176	522	1715	743	10761	5946.5	5716	4648	8859	12782.5	201	119	50	486	123	52	89	36	280	80.5	95	114.5	533	567	133	103	111.5	185.5	+	-	+
	272	SER			-						93	53	37	333	212	144	2747	238.5	5242.5	945.5	324	3147	12648	728.5	426	1281	1058.5	2102	43	78	38	116	201	102	565	74	247	143.5	208	88	1471.5	822	106	421.5	157	62.5	-	-	-
	273	SER			-						80.5	70	40	1178.5	311	97	329	69	575	972	1821	4503	12595.5	689	5737	4962	8397	13919	37	47	30	245	139	195	190	92.5	32	101	2130	206	156	291	102	304	1166	152	-	-	-
	274	SER			-						131	155	89	465	480.5	166	5324	1260	11670	3372	7932	6889	21973	5980	3638	20615	26746	13677	117	51	29	79	95	56.5	138	72	185	95	85	201.5	243	134	208	305	255	517	-	-	-
	275	SER			-						104.5	60	50	428	220	98.5	16854	1696	5973.5	537	289	238	8712	2732	2283	798.5	452	7800	40	42	29	73	86	47	250	238.5	90	55	64	36	442	300	66	72	79	61	-	-	-
	276	SER			-						169.5	80	151	1156.5	508.5	314	2957	340.5	4927	1463.5	3565	507	7110	677.5	2276	1138	1789.5	13349	67	115	32	87	91	61	95	43	72.5	78	82	43	112	120	70	507	92	147.5	-	-	-
	277	SER			-						3141	93	99	1256	758	458.5	4477	1456	29495.5	2118	6658	9890	11448	6272	14308	10018	15429	17737	542	45.5	30	220.5	65	62	1030	64	599	88	105	57	1576	652.5	240	196	143	134	-	-	-
	278	SER			-						241.5	93	165	5836	494	152	2691	567.5	4722.5	2368	231	388	12265	2780	3595	1841	1381	3232	49	91	44	112	103	58	149	41	525	556	87	51	297	198	219	207	73	394	-	-	-
	279	SER			-						89.5	75	56	3135	554.5	129	1308	347	4640.5	406	1498	1034	15875	2339	3219	3021.5	5717	4237	176	43	31	470	69	54.5	110	41	210.5	327	80.5	210	223	96	123	160	92	480.5	-	-	-
	280	SER			-						100	132	126	506	610	170	8270	3520.5	10366.5	248	763	3212.5	19094	10091	2789	3404	4747	7738	34	38	27	60	61	50.5	117	43.5	412	61.5	50	75	187	101	93	79	77	121	-	-	-
	281	SER			-						92	90	66	693.5	364.5	107.5	10445	972.5	2950	149	417	4653	9193	469	866	808	526	1457	233	364	58	272	115	69.5	784	57.5	2192	221	125	438	626.5	131	321	809.5	4695	119	-	-	-
	282	SER			-						174	122	162	734.5	772	169	8709	891	5094	1540	4244	4061.5	14829	4325.5	1137.5	7207.5	10482	5393	34	40	34	68	172	48	131.5	33	87	61.5	59	94.5	99.5	78	66	161	85	121	-	-	-
	283	SER			-						298	107	80	5440	258	173	34960	9045	21317	437	1800.5	1890.5	7829.5	12668	6299	20732.5	15506.5	15506	34	35	27	833	88	49	4848.5	90	338	153.5	150	98	27577	2677	123	3300.5	1345.5	1031	-	-	-
	284	SER			-						78	70	46	404.5	174	95	5696	196.5	7055	1362	3002	4245	17878	861	3375.5	9318	14547	6514	215	44	36	345.5	240	96.5	77	36.5	192	92	80.5	291	410	140	108	176	118	236	-	-	-
	285	SER			-						76	57	46	223.5	393.5	106	4607	311	5240	500	929	879	9640	1532	2140.5	1960.5	3128	2600	80.5	70	40.5	201	151.5	71	219	65.5	82.5	128	148	164	1416	148	109	261	136.5	741	-	-	-
	286	SER			-						119	70	48	635.5	361.5	568	1954	308	6569	294.5	669.5	1697	11750	1711	2417	2332	3811.5	1975.5	52	84	34	112	156	89	539.5	52.5	1829	108	120	147	424.5	209	135	280	207.5	463	-	-	-
	287	SER			-						122	107	73	559	646	135	17130	1076	15964	1715	5006.5	12502.5	20299.5	2880	3609	15798	21505	14607	43	39	25	57	60	48	118	31	385.5	51.5	55	162	181	62	93	108	108	1619.5	-	-	-
	288	SER			-						137	103	96	553	1522	334	5770	908.5	18931	498	3018	2562.5	23517	3481.5	5211	4335.5	4597.5	3877	39.5	49	30	110	117	64	183	38	1182	547	88.5	89	472	99	320.5	139	112	160	-	-	-
	289	SER			-						56	93.5	66	963.5	576	384.5	2402	840	7460	9817	2558.5	4597	22019.5	5737.5	2305	5001	7793.5	5747	88	62	32	253	119.5	59	140	61	329	251.5	344	264	1402.5	425	188.5	224	156	183	-	-	-
	290	SER			-						295.5	121	92	1131.5	807	409	14421	2017	14119	6094.5	6897	7397	19164.5	3555	7607.5	20732	24617	15040	69.5	53	24.5	74	85.5	66.5	197	39	450	85	101	161	410	132	119	270.5	380	202.5	-	-	-
	291	SER			-						979	82	73	6222	833.5	191	12310	1131	8744	1038	3361	4125	28548	6031	1253	18463	7043	8360	290	68	45	2421	3242	97	6583.5	428	8667	158.5	235.5	191	9244	1324	562	870.5	386	219	-	-	-
	292	SER	60+	m	-						157	100	58	885.5	6195.5	9310	5000	1229	7210	4139.5	1035.5	9116	29273	14748.5	1831	14467	4443	10535	60.5	63	34	94.5	793	1638	138	74	129	139	80	762.5	3527.5	134	124	1907	166	305	-	-	-
	293	SER	60+	f	-						568.5	64	62	2715	854.5	592	5472	611	6519	480.5	1194	2113	9279	715.5	746.5	2263	4376	1511.5	125	77	42	433	117	113	461	63	140	120	76.5	763	1008	327.5	81	239.5	183	144	-	-	-
	294	SER	60+	f	-						1501	118	87.5	2363	1598.5	120	16016	1185.5	4264	1069.5	3296.5	6402	16508	3938	3619.5	7586	14004	33602	84.5	49	28	106.5	124	73	166	51	3140	78	80	211	678	137	664	195	186.5	494	-	-	-
	295	SER	60+	f	-						2432	61	51	582	217	88	2426	1054.5	1964	164	165	396	14037.5	3157	580	1249	301	872.5	57	37	26.5	107	61	47	251	31	50	53	49	94	274	107	76	109	133	95	-	-	-
	296	SER	60+	f	-						61.5	72	53.5	2480	567	747	7336.5	2153	4792	161	428	2619	5933	10988	2603.5	2491	1136	2414.5	39.5	38	26	207	88	46	222	32	138	62	66	66	838	190.5	64	16161	67	73	-	-	-
	297	SER	60+	m	-						197	67	67	2339	796	227	7647.5	1233	9671.5	305	811	5339	37218	7442	1810.5	6616.5	4847	5585	38.5	41	30	110	118	128	139.5	55	847	102	89	142	682	136.5	69	247	161	103	-	-	-
	298	SER	60+	f	-						215.5	98	66	2636	4426	151	20685.5	1518.5	17334.5	1267.5	1858	5263.5	4201	1792	595.5	5499	7856	5698	35	61	33.5	140	1159	84	555	58.5	2090	107	86	527.5	6836.5	292	96	175.5	203	157	-	-	-
	299	SER	60+	m	-						228	98	2218.5	4045	721	142	13381	1677.5	15819	451	1191	1589	19586	2198	4547	4633	4158.5	4167	141	64	34	299	172	69	854	122	1296.5	79	74	199	1350	153	89	172	102	107.5	-	-	-
	300	SER	60+	f	-						82	103	73	163	418	189.5	2846	1120	4853	288	493.5	3270	11715	6815	1388	2660.5	2777	1357.5	33	44	26	59	65.5	57	100.5	40	470	59	85	72	108	85	92	303	118	55	-	-	-
	301	SER	60+	m	-						1132	132.5	68	3912	1068.5	223	6922	479	10502	5405	15730	2547	7318	3262	1546.5	24710.5	31496	17553	361	74.5	34	111.5	110	72.5	185	48	409	143.5	228	98	1682	119	87	381	633	185	-	-	-
	302	SER	60+	f	-						86	52	44	288	1212	127	501.5	89	2873	343	1002	1522	3794.5	494	1381	723	611	1167	47	88.5	39	133	162	103	120	71.5	754	138	450	239	559	209	108	6252	573.5	159.5	-	-	-
	303	SER	60+	m	-						451	108.5	127	322	1823	202	6350	820	12257.5	705	2562	4875.5	12462	3145	1885.5	6322	8910	2217	48	129	41	1205	371	210	835.5	113.5	718.5	114	262	393.5	2021	311	105	319	344	79	-	-	-
	304	SER	60+	f	-						631	77.5	56	280	812.5	417.5	2175.5	553	4485.5	359	575	2316.5	6759	2083.5	654	859	1340	808	64	64	35	95	1018	144	278	54	782	113	86	153	643.5	233	852	191	90	81	-	-	-
	305	SER	60+	f	-						88	51	59	635	525	74.5	9071	935.5	23845	1580	561	2470	10453	2139	3466	2365	4119.5	4760.5	38	41	29	62	114	56	107	36	281	653	47	48	200	77	154.5	124	57	76	-	-	-
	306	SER	60+	m	-						87	130	61	4310	511	201.5	5540	661.5	4983	1486	3607	4773	18919	4584	1697	13863	16874	10354	47	47	31	431	163	92	392	47.5	308.5	150	75.5	280	875.5	137	90	419.5	234	175.5	-	-	-
	307	SER	60+	f	-						88	41	29	460	578	83	4968.5	118	1301.5	92.5	68	1518	4948	236	490.5	420	137	1155	31.5	35.5	25.5	48	58.5	45	155	36	76.5	48.5	35	52	1000.5	166	143.5	81.5	41	44	-	-	-
	308	SER	60+	m	-						104	77	55	1105	1135	411	10837.5	1504	9592	1147	2984.5	3070	18954	4746	2817	8640	11742	6345	82	70	29.5	284	5899	8660	1392.5	53	176.5	192.5	125	374	1107	643	99	234	287	133.5	-	-	-
	309	SER	60+	m	-						159.5	69	48	400	848	357.5	2419	417	5139.5	391	950.5	3451	1131	1134	1334.5	2385	5124	1996	49	65.5	30	91.5	212.5	133	117	43	329.5	121	109	144	256	146	111	117	81	57	-	-	-
	310	SER	60+	f	-						73	84.5	78	666	614	724	24593	4536	10693	1370.5	998.5	4769	36691	14031	1907	4726	4597	6769	34	41	41	63	64	40	236	52	175	244	176	186	519	126.5	171	109	300.5	197	-	-	-
	311	SER	60+	m	-						719	96	75	4234	775	790	14984	713	12418	1616	1303.5	2261	36539	5860	1557	17854	2834	8721	59	67	32	252.5	151	154.5	766	1182	684	118	102.5	116	2270	210	197.5	595	220.5	486.5	-	-	-
	312	SER	60+	m	-						60	104	69	3116	6984	12097	20194	4043	4466	1085	2828	2754	9403	8993	1467.5	5020.5	7629.5	2791	42	50	34	1216	464	1010	453	64	2126	94	67	72	505	436	582.5	140	130	98.5	-	-	-
	313	SER	60+	m	-						692	141	5353.5	5664	1075.5	364	13295	1103	10075	592	720	1619	30116	5230	3096	7070	3440	2077	56	90.5	37	401	229.5	68	306	55	111	118	329	43	3764	408	128	440	455.5	106	-	-	-
	314	SER	60+	m	-						194	118	77	5155	896	544	15231.5	899	16316	923.5	3860.5	5880	33181.5	5257.5	3313	6918	8297	5121	175	73	83	141.5	96.5	62	198	35.5	124.5	99	193	147.5	346.5	250	64	360.5	194	150.5	-	-	-
	315	SER	60+	m	-						3948.5	301	77	875	1040.5	690.5	21914	2845	15838	1190	4166.5	6037	30420	5210	3446.5	18135	16924	7177	68	50.5	49	101	241	104	352	48	812	167.5	121	150	1333	181	241	290	165	103	-	-	-
	316	SER	60+	f	-						135	68	46	432.5	896	133.5	2253.5	372	2012	5129.5	6482	6194.5	8562	2731	915.5	4153.5	7035	6190	41	62	32	64	92.5	65	108	53	33	232	99	316	272	128	72	89	109	307	-	-	-
	317	SER	60+	m	-						152	117	100	9692	1170.5	568	14995.5	3507	20405	733	2077	1579	9522	12066	5853	10166	9015	9913	265	54	30	107	424.5	66.5	398.5	50	2108.5	123	78	51	515	235	74	348	185	137	-	-	-
	318	SER	60+	f	-						90	68	57	1538.5	507	123	7209.5	1818	10471	674.5	1963	7358.5	26208	3202	3842	4450	6643	8575.5	82	39	30	170	115.5	52	83	36	131	71	78	106	477	102	102	99.5	119	302.5	-	-	-
	319	SER	40-59	f	+	NA					8484	243	99	24266	2412	3220	19165	3740	13448.5	1589	2618	4550	35147	6535.5	2472	19796.5	10570	10393	2304	1028	123.5	6314.5	372	58	706	40	153	157	247	139	475	102	135.5	3333	1163	1059	-	+	+
	320	SER	60+	m	+	NA					1481	139	127	14056	596	282	16243.5	1665	4537	723.5	1960	8143.5	15979	4793	3494.5	2971.5	4079.5	11687	395	147.5	52.5	685	331	130	271	59.5	67	1150	108	143	460	135	109.5	168	131	172.5	-	-	-
	321	SER	60+	f	+	NA					7428	5745	428	18486	14727	3368	9312	1846.5	2718	573.5	2083	569	11252	4880	680	9242	9041	5105	1130	1335	73	2584	2936	3270.5	494	46	3008.5	146	80	60	1054	106	572	180	114	55	+	+	+
	322	SER	39-	f	+	NA					7306.5	3388.5	631	14853	4733	3234	7262	2509	8182.5	7721	8706	9331	21528	21083.5	2680	18439	19410.5	4545.5	7592	1513	226	7988	237	77	202.5	111	8444	399.5	560.5	988	799	211	754.5	2173	1683	5817.5	+	+	+
	323	SER	60+	m	+	NA					119	106	93	1057	252	134	8478	1144	12719	958	2951.5	4485	15967	3163	2197.5	8755.5	15426.5	8512	45.5	76	29	96.5	96	62	165.5	44	824	191	322	97	305.5	701	92	127	210	78.5	-	-	-
	324	SER	39-	f	+	NA					31754	18392	3053.5	16504.5	22288.5	3665.5	7739	735	6718.5	419	2105	3541	18579.5	3940.5	4313.5	2937	2305	4004	7459.5	3087	635	3353	6295	149	135.5	39	973	84	143	61	389	144	246	115.5	163	185	+	+	+
	325	SER	60+	m	-						152	94	80.5	1504	2199	2981	28197	4286	15332	1355	1159	5327	15716	12430	1619.5	2939	3473	6211	77	68.5	44.5	139	2667	3866	1388.5	62	693	201	129	227	8374	472	168.5	804	133	238.5	-	-	-
	326	SER	60+	m	-						195	79	466	267	626	191	10277	881.5	15095	1215	3515.5	2158	8511	2846	4887	13587	15766	4370	100.5	66	94	120	320.5	122	1302	115.5	11370	299	485	245	369	191	2941.5	609	633.5	220	-	-	-
	327	SER	60+	m	-						53.5	78	77	446	875	1445	1967.5	959	3189	221	230	1024	14690.5	3126.5	2118.5	765	140	5732.5	46	83	39.5	156	76	69.5	143	65	408	127	147	68	221	205	250.5	190.5	234	227	-	-	-
	328	SER	60+	f	-						70	71	43	12150	797	300	8248	390	3929.5	790	1807	7665.5	14965	1162	1389.5	11885	14133	13541.5	39	57	23	76	222.5	54	227.5	27	67	330	114	468	1346.5	210	91.5	240	166	802	-	-	-
	329	SER	60+	m	-						67	99	62	3541.5	492.5	131.5	12261.5	1029	15718	2502.5	4099	4408.5	33953	3238	1232	10236	17124	9111	51	74	27	174	141	47	147	55	1547	130	195	112	520	134	139	608	1399	86	-	-	-
	330	SER	60+	f	-						337	86	444	327	404	80	4370	144	6033	191	183	762.5	22862	1023	365	1186	2475.5	454	48	54	34	811	136	71	290.5	51	1114	103	288	609	1159	266	123	167	93	137	-	-	-
	331	SER	60+	m	-						126.5	75.5	53	1536	678.5	164	18369	2036.5	4351	1269	1409	1414.5	13116.5	2841.5	466.5	5164	5372	2482	62.5	86	40	880.5	220	96	3581	97	2332	405	156	355	1993.5	314	140	524.5	330	860.5	-	-	-
	332	SER	60+	f	-						57	56	59	1336.5	940	569	7262.5	949	4248	791	922	1027	11178	2736	374	2731	2693	1551	472.5	71.5	33	117.5	262	101	254.5	70.5	159	123	126.5	49	303	242	74	183.5	204	72	-	-	-
	333	SER	60+	m	-						97	84.5	75.5	1700	593	122	8184	1152	15361	512.5	1905	3174	35708	5272.5	5103	8990	8803	8287	658	685	66.5	718	130	54	366	50	2365	133	129.5	79.5	4784	551.5	488	536	310	453.5	-	+	-
	334	SER	60+	m	-						91	164	86	2658	2341	548	5667	302.5	7061.5	3591	4321.5	3545	46683	2286.5	7989.5	21270.5	31871	12367	57	54	29	141.5	62.5	60	197	156	98	58	57	73	840	65	67	83	198	121.5	-	-	-
	335	SER	60+	m	-						94	56	45	2224	956	176	6681.5	587	4194.5	296	477.5	4205	10476	2165	2214	1085	1740.5	1246	56	73	30	273	202	118	113	45	582	801	901	220	2574	217	119	397	346.5	769	-	-	-
	336	SER	60+	f	-						75	71.5	62	1164	697	204	13028	2121	7616.5	207.5	788	3304	18626	5481	2244	3441	7624	6698	42	31.5	23	42	54	39	270	32	66	49.5	46.5	213	3615	83	63	98	87.5	163.5	-	-	-
	337	SER	60+	m	-						72.5	70.5	55	576	433	105	17690.5	1134.5	16861	340	518	3534	13724	3049.5	6501	6129	9000	5695	48	65	33	98	66	49	1771	124	890	74.5	92	65	8749	437	516	584	284	120	-	-	-
	338	SER	60+	f	-						145	71	49	954	557	111.5	267.5	86.5	9281.5	215	588	2752.5	4977	357	650	1649.5	3267	2878	36	34	25	59	242	56	111	33	119	103	44	49	200	834.5	118	63	49	44	-	-	-
	339	SER	60+	f	-						317	89	100	4048	670	177	11095	985	9067	737	2333	3908	31180.5	9113	1840	5470	8017	6672	61	59	74	145	213	180.5	512.5	48	85.5	382.5	820	127	518.5	180	91	515	1758	222	-	-	-
	340	SER	60+	m	-						98	77	48	1855	133	71	4231	2833.5	12172	230	442	2291	10228.5	1960	2425	6256.5	4782	5091	67	58	29.5	83	389	57	142.5	53	396	118	193	236	4512.5	128	280	390	299	389	-	-	-
	341	SER	60+	m	-						163.5	122.5	75	822	922	588	10246	3598.5	14921	542.5	2429	4660	7293	7118	823	9083	15282.5	14188.5	224	79	41	246	965	96.5	332	91	1019	109	99	333	922.5	320	153.5	687.5	247	193	-	-	-
	342	SER	60+	m	-						568	63	51	3505	435	115.5	11250	1375	8663	578.5	1021	2078	29882	3538	2781.5	8592	8969	6613	34	31	26	49	50	39	198	24.5	283	65.5	44	71.5	248.5	102.5	77	71.5	87.5	75	-	-	-
	343	SER	60+	m	-						88	146	95.5	5730.5	1235	986	19644.5	2682.5	15776	3427	7668	9116	35498	11898	5677	25763	21107	28408	2652	60.5	45	328.5	335	94	551.5	211.5	357	237.5	257	222	1461.5	1405	562	1222	1535.5	711	-	-	-
	344	SER	60+	m	-						54.5	100	106	1224	604	297	15805	1610	16529.5	579	1891	3369	18743	7480	4025	6554	11218	10536	52	61	32	143	339	67	696	51	3238	221	407	154.5	3834.5	288	629	723	953.5	298.5	-	-	-
	345	SER	60+	m	-						135	84.5	83	1689	373.5	136	9118	3043	10265.5	334	692	1309	23248	7711.5	1565	9441	7061.5	5126.5	84	59	49	119	207	132.5	800	114	4333	150	136	86.5	4407	855	883	6303	167	1391.5	-	-	-
	346	SER	60+	f	-						51	77	96	548	343	159	5426	2444	12042	528	1284	6790.5	10543	7044	676.5	4829	5605	14789	41	33	31	49	96	40.5	85	36	99	72	88	180	303	79.5	80	118	52	240	-	-	-
	347	SER	60+	f	-						92	102.5	77.5	1337	1673	466.5	17706.5	1015	11870	1501	4218	3636.5	25061.5	5555	2265	9179	13133	8902	45	65	37	255	190	178	356	97	4018	108	110	134	317	701	87	587.5	235	653	-	-	-
	348	SER	60+	f	-						1289.5	107	76	527	1591	2234	9369	2885	20498	1466.5	3663	6163	30958	12600	6983	17015	17667	13827.5	46	44	26	67	136	61	184.5	108	582.5	222.5	205	453	533	280	198	739.5	691	1930	-	-	-
	349	SER	60+	m	-						456	81	72	2936	1546	2110	5579	1621	11166.5	2661	2988	12113.5	5765.5	1580.5	2587	11488.5	8257	8979	101	98	42	137	509	781	1218	166	1168	429	162	419	2843.5	203	511	482	438	434	-	-	-
	350	SER	60+	f	-						51	61	55	382	889.5	889	6643	798	6714	528	349	1735	11164	2921.5	2131	1796	1849	841	53	78	36	124	2231	195	285	89	1222	146.5	180	274	3869	491	221.5	401	141	351	-	-	-
	351	SER	60+	m	-						44	61	39	2294	302	192	3705.5	233	9486.5	377.5	1354	1367	7866	785.5	1451	9134.5	11212	2374	37	41	29	444	150	53	651	72	705.5	74	71	55	4893	554	256	546.5	260	98.5	-	-	-
	352	SER	60+	m	-						71	53	55	582.5	624	93	4016	240	5435	424	955.5	5002.5	11301.5	1501	1952	2618.5	5130	8797	43	58	42.5	59	94	46	130.5	45	197	111	73.5	140	357.5	84	99	129	64	107	-	-	-
	353	SER	60+	m	-						86.5	68	530	974	703	200.5	12018	840	6893	362	327	2944	8770	2763	2670.5	1197.5	1761	4149.5	110	136	42	161	149	85.5	11378	13313.5	464	136	107.5	444	25319	136	152	1341	98	102	-	-	-
	354	SER	60+	m	-						201	118	99.5	1514	1242	789	13584	3589.5	10900.5	1360	6067	6352	13186	4707.5	2480	8943	14749.5	8992	53	48	31	81.5	267	57	204	182	666	98	70	151	332	750	95.5	637	153	118	-	-	-
	355	SER	60+	f	-						71	94.5	45.5	2111.5	648	172	4475.5	312.5	2849	446	1819	582.5	1972	648.5	300.5	3429	7459	5995	74	82.5	36	220	149	75	326	47.5	175	95	228.5	166	2645	311	79	161	133.5	188	-	-	-
	356	SER	60+	f	-						104	68	54.5	342.5	924.5	544	2412	936	3770	389.5	629	986	23704	5406	921	4073.5	6332.5	2168	43	50	30	57	258	353.5	127.5	51	617.5	114	55	50.5	2294	235	119	130	103	55	-	-	-
	357	SER	60+	m	-						87	107	89	523	904	761	26208	3275	17634.5	900.5	2038	6393	30443.5	5531	2405	8931	13237	5732	96.5	96.5	64	243.5	307	514	8617	185	6298	313	159	460	11607	433.5	179	879	565	1211	-	-	-
	358	SER	60+	f	-						48	50	35.5	117	434	114	183	90	989	518	891	1244	1543.5	249	731.5	210.5	569	1033.5	61.5	61	32.5	72.5	427	782	89	51	56.5	82	79	73	1515	153	65	139	110	85.5	-	-	-
	359	SER	60+	m	-						435	79	62	1324.5	1047	1177.5	25857	1735	16853	783.5	4057	1392	21949	3604	2019.5	9057.5	16507	9858	35	48	38	250	616	71	480	51	1809	74	73	111	597.5	241	84	253	160	141	-	-	-
	360	SER	60+	f	-						977	72	111	371	1788.5	303	13648.5	942	4948	9253	828	1048	10921	4148	759.5	2257	3821.5	757.5	53	72	29	108	193	84	1024	50	279	140.5	183	915.5	2547	218.5	110	276.5	478	860	-	-	-
	361	SER	60+	m	-						68	74	54	249	698	345	2813	331	3189	681.5	2169	2110	20218	1417	1026	9623.5	14637	10045	45.5	66.5	27	48	286	41	95.5	86	35	144	139.5	47	335.5	137	55	156	391	48	-	-	-
	362	SER	60+	m	-						56	90	55	2875	704	239	3675	799	8039	2530	3726	3062.5	3299	2313	739.5	19328.5	16170.5	11376	36	51	34	235.5	71	65	3618	53	6758	110.5	177	282	1675.5	183.5	1457	388	1013	951	-	-	-
	363	SER	60+	m	-						164	280	63	1273	377	410	14696.5	1085	10673.5	306.5	602	3558	17369	4775	2319	7771	13306	11898	172	79	36	187	928	59	935	46	165	416	118	484	1338	191	125	372.5	250	969	-	-	-
	364	SER	60+	m	-						82	79	55.5	898.5	569	119	5168	663.5	12960	600	1334.5	4703	8136.5	2214	4288.5	3210	5413.5	8384	795	72.5	47.5	118.5	140.5	81	434	204	1631	109	165	222	5631	1839	457.5	795	172	235	-	-	-
	365	SER	60+	f	-						144	92.5	99	652	3664	3657	9581.5	636.5	13849.5	4244	7799.5	2217	16488.5	2284	2249	14536	19352	15593	95	42	30	164	386	376.5	485	44	924	177.5	241	102	933	285	159.5	370	663	713	-	-	-
	366	SER	60+	f	-						149	75	44	2606	791.5	709	509	99	4623	1094	1909	3785	8838	798.5	3186.5	6114.5	8758	3967.5	61.5	54	35.5	323	297	119	88	45	683	76	85	166	294	369	276	113	153	177.5	-	-	-
	367	SER	60+	m	-						212	205	269.5	1006	1869	3354	12165	3658	5532	1120.5	2821	2323	18135	1939.5	1586	6153	13396.5	10658.5	45.5	69	39	149	431	373	276	109	396	107.5	96.5	154	7485	320	1528.5	472	298	640	-	-	-
	368	SER	60+	f	-						342	119	172	7179	523	280	8692	1029	13689	1043.5	5345	4127	6207	3423	1611	7607	16057	3012.5	237	46	27	154	369.5	74	123.5	41	120	83	117	48	758	116	80	116	109	58	-	-	-
	369	SER	60+	m	-						61	110	101.5	279	628	250	22183	4373.5	19703	5844	14657	1885.5	17493.5	9043	1700	30280	37136	16009	68.5	74	37	84	223	137	419	222	2433.5	144	150	95	1349	275	4870	478	473.5	871	-	-	-
	370	SER	60+	f	-						88	64.5	40	316	234	80.5	2003	140	6267	468	827.5	1944.5	12525	786	868	3342	5204	7086	36	54	36	110.5	357	62.5	232	33	1475	328	722	890	281.5	80	76	490	1629	2759	-	-	-
	371	SER	60+	m	-						184.5	102	53.5	1709	1379	2150	15066	647	12471	630	2155	3675	9123.5	1213	2062.5	4090.5	8721	7310	45	45	26	119	127.5	123	364	31.5	147	120.5	63	66	1704	98	202	1883.5	72.5	102	-	-	-
	372	SER	60+	m	-						901	87	53.5	6324	772	406.5	24172	4870	7890.5	863	1131	2640	22382	16975	2097	7742	5512	3099	72	106	50.5	745	221	109.5	920	109	681	553	176	183	4625	245	191	575	252	121.5	-	-	-
	373	SER	60+	m	-						112	105	60	510	818	134	12150.5	752	5833.5	1315	702	5160	13820	1709	2769	1760	3222.5	4396.5	81	64	43	2423	164	99	527.5	64	2454.5	140	162	1165	3486.5	177	464.5	247.5	281	120	-	-	-
	374	SER	60+	m	-						356	68	63	180.5	819	164	7947	1943.5	16558	363	1398	694	10125.5	6655	3313	2411	3819	2772	56	72	30	122	262	104.5	2034	56	524	100.5	83	45	582.5	306	322	159	150.5	91.5	-	-	-
	375	SER	60+	m	-						169.5	189	105	4990	732.5	847.5	22709.5	5930	14353	3408.5	12014	9973	28548	18322.5	2959	21575	30724	21223.5	50	56	30	290	105.5	66	198.5	49	262.5	118	192	386.5	779.5	114	186	329.5	432	528	-	-	-
	376	SER	60+	f	-						57	77	49.5	454.5	258.5	118	11136	824.5	6835	3110	3234	5166.5	23669	5232	2051	11458.5	15222.5	10570.5	66	76	29	169.5	132	64	280	45	56	295	75	99.5	3699	596	159	1028.5	298	115	-	-	-
	377	SER	60+	m	-						73	80	42	2426	831	776.5	18240.5	740	8364.5	1034.5	1093	1613	22347	1504	1364	10585	7958.5	14093	193	81	42	321	239	189	934	569.5	2669	174	102	207.5	2177	300	4836	333	110	171.5	-	-	-
	378	SER	60+	f	-						65	82	74	325	1440	1503	2147	504	8435.5	1190.5	3043	1532	7943	2944	3227	6835	15395	439	145	51	29.5	698.5	149	197.5	103	41.5	150.5	285	137	422.5	414	142	165	185	531	3959	-	-	-
	379	SER	60+	m	-						76.5	72	256.5	287	373	333	10042.5	754	9026	741	2634.5	3315.5	4708	1867.5	1207	8736	16248	7279	82.5	59	41	80.5	151.5	82	415	52.5	470	113.5	123	96.5	84	149.5	215.5	182	170	92	-	-	-
	380	SER	60+	m	-						132	82.5	72	1346.5	749.5	416	9057	449.5	7424	451	5685	1660	7439	2908.5	1105	2575.5	4743	2615	55	55	31	131	185	74.5	229	52	186	684	97	79	1440	580	121	192	97	211	-	-	-
	381	SER	60+	m	-						574	109	57	1385	520	164	12545.5	2503.5	11049	930.5	3510	7394	23728	13349	2315	9575	18053	7548.5	40	1272	35	154	107	129	1018	120	263	1287	116	401.5	1888	277	137	709	378.5	756	-	-	-
	382	SER	60+	m	-						75	76.5	55	946.5	558	323	6802	616	12971	1031	2452.5	3076	24640	2575	558	10846	9991.5	3244	53	68	34	169	84.5	65	1128	59	1314	121	960	172	9962	380	269.5	963	1427.5	628	-	-	-
	383	SER	60+	f	-						114	78	74.5	1426.5	702	859	15369	1810	5835	284	840	2354	11764	7344	1301	1993	4455	2048.5	32	45	29	128	177	151.5	392	41	43	108.5	76	55	454	90	57	91	66.5	45	-	-	-
	384	SER	60+	f	-						67	67	91	3067	619	149.5	4406	991	5792	199	666.5	3170.5	17854	5012	1554	4027	4376	4326	46	54	30	164	133	51	192	35	112.5	153	142	63	705	124	107.5	426	790	65	-	-	-
	385	SER	60+	f	-						148	60	46	1909	962	1692	1194	249	8948	314	3137	2365	10159.5	1791	978	2180.5	3959	1481	54	60	30	409	6558	8354	110	55	71	129	140	73.5	13795	236	71	260	132	54.5	-	-	-
	386	SER	60+	m	-						96	75	35	2908.5	1819	3232.5	2725.5	253	5344	1177	302	1482	4933	570.5	1925	1381	1047	1560	224	192	42	176.5	1918	3543	329.5	92	525	180	176	144	1619	237.5	218	972	123	134	-	-	-
	387	SER	60+	f	-						81	70	60.5	2231	800	200	10738	1336.5	5437.5	3162	675.5	1876.5	34328	2055.5	1898	5231	6584	9530	125	90	38	129.5	215	308	225	70	315	518	385	128	867	229.5	461	211	424	73	-	-	-
	388	SER	60+	m	-						137	106	70	774	651	853	17878	1414.5	19913	2672	8479.5	1577	28454	6358	2562	8470.5	16951	11451	45.5	39	25	203.5	86.5	51.5	157	35	454	232.5	397	144	667	94	144	234	401	382	-	-	-
	389	SER	60+	m	-						109	89.5	219	8519	415	120.5	4066	739	9811.5	241.5	698	2616	5759	2352	1547	5836	4830	887.5	46	70	40	978.5	284.5	285	779	79	1053.5	652	317	126	987	474	117.5	1092	142	521.5	-	-	-
	390	SER	60+	m	-						123	110	104	1098	511.5	240	7889	2658	13702.5	680	1872	2931	13493.5	10097	7133	6343	4074.5	6654.5	80	88	66	98.5	290.5	80	447.5	86.5	1733.5	357	105	306	1183.5	261	382	549	138	238	-	-	-
	391	SER	60+	m	-						102	76.5	57	566	593	218	11841	863	7914	1007	1131	2389	8852	2697	996	3737	4576	1620	86	101	47	118	146.5	132	236.5	67	584.5	432.5	99	204	567	180	95	198	183	192	-	-	-
	392	SER	60+	m	-						145	70	63.5	287	442	282	22557.5	2175	9752	475	1729	4462	4997	7311	765.5	3819	7565	5970	38	49	32	293	161.5	58	311	52	2393	145	76	1658	197	97	140.5	142.5	131	736	-	-	-
	393	SER	60+	m	-						63.5	60	42	727	522	215	5236	454	3107	309	708	2420	12950.5	871	972	1630	2800	2006	40	44	30.5	62	68	60	114.5	37	2382	115.5	63	51	485	111	78.5	121	55	60	-	-	-
	394	SER	60+	f	-						549	219	478.5	4127	1188	512	18030	2408	11413	2746	6996	4573.5	24675	7084	1547.5	14153	21317	18217	38.5	59	38.5	148.5	241	63	1625	70	190	236	191	172	8088	219.5	91	455	331	470	-	-	-
	395	SER	60+	f	-						55	94	70	1677	1565	2237.5	3191	668	21668	1495	3761	2319	29367	4699	3176	6019	8424	8001	59	56	47	1695	489.5	656	840	63	1724.5	290.5	90	674	1206	487	101	344	124	1231	-	-	-
	396	SER	60+	m	-						342	87.5	59	1665	763.5	1092.5	6453	1629	14411	738	1537.5	989	25389	6971	3519	6671	5222	1762	63	80	28	376	147	69.5	405	84	725	94	94.5	91	1197.5	239	100	151	366	47	-	-	-
	397	SER	60+	f	-						273	92	68	266	776	695	4382	1545.5	6895	238	1351	3146	12578	5852	2462	2858	5052	6274	67	60	30.5	55	92	66	130	39	158	386	1210	175	127.5	261	80	1635	3776	1059	-	-	-
	398	SER	60+	m	-						141	94	51.5	625	4445.5	6846.5	15316	4573	8525.5	915	4043	3134	31052	23587	4312	12918	11425	10581.5	321	149	38	276	415	530	932	169	622	239	243	130	10215	5143	168	3560	274	177	-	-	-
	399	SER	60+	f	-						95.5	102	264	19913	821.5	1120	14583	2856.5	14838	1453.5	1292	4691.5	39312	11364.5	2802	5284	3828	7827	216	197	76	1250	387	68.5	568.5	125	158	306	282	75.5	1357	177	172	116	76	74	-	-	-
	400	SER	60+	m	-						58	54	65.5	4049.5	538.5	668	7221	409	10284	220.5	391.5	475.5	2983	885.5	630.5	1971.5	3065	20381	38	55.5	60	130.5	92	75	146	58	531.5	201	380	128	141	134	177.5	366	1170	307	-	-	-
	401	SER	40-59	m	+	NA					16481	5208.5	953	30350	33673	36013	6057.5	253.5	6040	828	921.5	1857	7661	798	673	1363.5	1956	3029	1676.5	660	110	980	1638	658	478.5	92	133	98	69	186	2073	235	776	159	67	51	+	+	+
	402	SER	40-59	f	+	NA					43735	28969	11517	16595.5	28735	5665.5	10883	4942	5845	679	2301.5	3232	10170	17503	891	4053	11305	2928.5	10412	5931.5	918	22240	3583	129	1172.5	471	5417	106	113	2061	17401	2349.5	1304	437	218	2635	+	+	+
	403	SER	60+	f	+	NA					38048.5	13437.5	2359	37744	24570	17620.5	25646	11996	15357.5	2562.5	6431	4976.5	36621	29168	9374.5	16210	16675	7004	8442.5	5371	796	16278	15922	720	361	52	1667	183	114	380	568	155	268	296	160	277	+	+	+
	404	SER	40-59	f	+	NA					32608	6559	918	10434	10882	2514	10124	3206.5	10465	3056	7636	15424	15865	12434	1988	10605	17690	6892	4210	2238	252	1088	25730	220	255.5	101	393.5	117	97.5	209	558	356	164	206	197	205	+	+	+
	405	SER	40-59	f	+	NA					32737	6913	1647.5	35732	45443	16463.5	14556	10678	13769	2529	3952.5	5136	19913	24137	3356	4563	4561.5	6448	1263.5	555.5	129	554	11445	9312	4099	3074.5	535	117	145	112	3385	7510	180	412.5	140	96	+	+	+
	406	SER	40-59	f	+	NA					34258	9580.5	2414	19188	18345.5	991	1584	783	3971	951	174.5	2473	3634	2961	738.5	1168	495.5	6104	1877	1550	195	2057	3045	50	110	30.5	307	113.5	47	74	1371	146	136.5	107	55	112.5	+	+	+
	407	SER	60+	m	-						151	109	88.5	25717	795	240.5	6436	914	13928	331	587	920.5	28244	3863	6256	3040	3475	1982.5	42	68.5	34	254	350.5	114	232	148	2678	154	402	55	1893	119	609	232	427	109	-	-	-
	408	SER	60+	f	-						83	58	42.5	10007	837.5	498	5670	1453	8854	761	1620	4272	15964	5861	1448	5262.5	4507	7184.5	83	49	30	628	566	54.5	144	42	63	702	78	63	175	126	63	314	86.5	124.5	-	-	-
	409	SER	60+	m	-						70	66	56	214.5	1019	110.5	4216.5	469	11198	1301	2973.5	3610	19492	3094	3759	5560	10126	8507	40	35	27	55.5	99	46	83	31	475	99	84	116	1135.5	70.5	273	82	119	409.5	-	-	-
	410	SER	60+	f	-						86	227	74	327	864	138	5370	1109	12718.5	266	667	1152	24523	5837	1207	2656.5	3221.5	3060	33.5	30	25	53	40	35	45	24	38.5	45	37	108	234.5	47	57	39	52	454	-	-	-
	411	SER	60+	m	-						885	56.5	80	3399.5	152.5	82.5	21282	1131	13319	344.5	695.5	2738	11017	4223	767	3500	6535	7137	127	56	57	208	243.5	60	258	42	1692.5	336	99	72	12580	548	80	329.5	192	123	-	-	-
	412	SER	60+	m	-						117	114	58.5	4842	174	109.5	10126	1009	5394	586.5	2325	1076	6779.5	2398	215	5467	10027	3001	68	32.5	26	615	84	43	289	48	941.5	83	215	72	610	96	105	158	409	299.5	-	-	-
	413	SER	60+	m	-						76	65	68	1663	784	273	36036	2162	9180	644	3479	4935	34117	1444	2542	4854	5825	1887	49	57	34	130	118	63	27737	60	357	103.5	81.5	453	425	93	143	989.5	326	144.5	-	-	-
	414	SER	60+	f	-						96	52	182.5	1676.5	1246	2310	12313	1104.5	4991	408	1485	1790	5101	3159	786	2903	6466.5	2619.5	41	49.5	28	346	405.5	150	508	113.5	254	361	141.5	125	492	365	146	424.5	160	182	-	-	-
	415	SER	60+	m	-						93	123	72	1709	724	179	20217.5	3064.5	13611.5	2569	748	2151.5	29975	12292	1087	4029	3927	4032	42.5	66	39	618	196	79	659	101	367	223	115	99	1549	200.5	92	307.5	435	296.5	-	-	-
	416	SER	60+	f	-						49	55	41.5	365.5	298	88	15565.5	357	6123.5	549.5	487.5	2817	18135	920	1779	2955	4584.5	1845	36	46	32	75	254	74.5	829	49	229	191	189	247	511	322	111	291	231.5	219	-	-	-
	417	SER	60+	f	-						479	129	74.5	2740	2336	1939	16638	4030	15975	1418.5	2891	9789	23025.5	11184	4125	20042.5	16587	28665	60	75	33	87	104	118	275	90	91	69	67	79.5	5159	292	97	217	98	479	-	-	-
	418	SER	60+	m	-						1499	311	145	884	858	834	19071	2521	26582	660.5	1100.5	3376	13398.5	11780.5	9689	1117	1564	4637	60	71	43	108	365.5	468	246	69.5	1155.5	214.5	141.5	91	562	268	283	354.5	123	128.5	-	-	-
	419	SER	60+	m	-						568	91	63	2473	2015.5	2260	6133	2302.5	13779.5	5959	1578	4058	44097.5	11905.5	4185	4768.5	5770.5	11389	112	86	52	222	304	162	397	139	714	514	277	157	5401	1174	589	954	1031.5	512	-	-	-
	420	SER	60+	m	-						181	87	81	986	3312.5	4072.5	4906.5	1705.5	7833	2872	2437	1748	23377	7762	1455.5	11861	14926.5	18895.5	59	89	35	153	210	469	326	135	365	333.5	311.5	461.5	5580.5	890.5	171	485	337	278	-	-	-
	421	SER	60+	f	-						65.5	57	44	1459	392	85.5	5153.5	542.5	9639	662.5	2304	2212	7125	1767	3005.5	3152	9045	4242	32	62.5	24	50	114	37.5	54	24	187.5	61.5	64	44	255	92.5	185	88	68.5	73	-	-	-
	422	SER	60+	m	-						351	116	78	608	379	105	5017.5	306	2304.5	595	1455	4860	6645	775	1093	6970	5753	5361	51	61	31.5	114	116	60.5	149	45	434.5	96	65	636	274	92	135	520	197	510	-	-	-
	423	SER	60+	m	-						74	47	39	815	484	88	6737.5	480	4639	416	683.5	3570	7793	2515	524	1636	3726	2373	45	45	30	95.5	89	136	219	67	789	99	127	288	167	126	351	202	426	222	-	-	-
	424	SER	60+	f	-						169.5	91	59	1794	1233	148.5	4704	606	4883	1011.5	2476	2224.5	9619.5	1506	513	11299	16596	13729.5	33	43	27	66	89	56	161.5	42	51	161	64	51	371.5	363	71	121.5	169	370.5	-	-	-
	425	SER	60+	f	-						62	89.5	170	2099	765.5	731	19246.5	1776	9983	913	1559	3184	10879	8725	2161.5	9315	9608	8332	73	68.5	34	131	89	80	319	57	330	110	102	177	1419.5	808	141	234	165	588	-	-	-
	426	SER	60+	m	-						132.5	73	64.5	737.5	479.5	381	9380	521	4024	3083	7237.5	3651	20615	2401.5	1432	5371.5	13409	7211.5	290.5	63	35.5	139	148	123	374	204	727	890	175.5	144	4072	362	230	302	136	80	-	-	-
	427	SER	60+	m	-						42.5	58	44	507.5	687	1252	5913	1520.5	2156	171	448	3690.5	24266	7028	1485.5	2993	4201.5	3647	33	32	24	37	86	45	109	36	164	53	68	87	1001	160	55	55.5	78.5	66	-	-	-
	428	SER	60+	m	-						62	129.5	95	982	577	878	15264	7960	7267	388	716.5	1045	46191.5	20674	2910.5	7351	2254	3177	98	84	44	491	228.5	103	1663	89.5	1989	395.5	236.5	111	2060	263	395	958.5	166	117	-	-	-
	429	SER	60+	m	-						107	100.5	67	1312.5	1061	232	17253	1223	4356	591	2722.5	4997.5	24500	5616.5	5506	5236	7721.5	3780	33	55	27	54	181	74	784	463.5	1217	228	133	124	750	267	474	172	162	75	-	-	-
	430	SER	60+	f	-						95	78	68	401.5	468	139	6499	643	11967	358	1109	3960	4529	2061.5	2576	3603	8435.5	11141.5	82	41.5	33.5	79	375	50	476	38	202.5	73	84.5	93	253	114.5	94	527	131	129	-	-	-
	431	SER	60+	f	-						94	64	43.5	4752.5	200	91	10234.5	731	11710.5	623	1696	2961	18380.5	1794.5	841	4880	8291	7456	36.5	40	28	98	65.5	47	480	36	2231	68.5	82	237.5	263	80	607	379	581	689	-	-	-
	432	SER	60+	f	-						122	80	57	1301	1383	1635.5	2957	1120	3148.5	838	2342	5862.5	20440	3734	1458	4282	6279	10723	87	161.5	37	140	217.5	142	1037.5	67	331	740	2271.5	550	9468	276	347	4820.5	7460.5	2820	-	-	-
	433	SER	60+	f	-						60.5	70	65.5	1766	683	231	7618	486	16822	771.5	2056.5	10183	17995	1569.5	5494.5	3124	6116	14398.5	87	35	31	72	80	42	160	40	234	55	68	124	137	140	98.5	65	82	179	-	-	-
	434	SER	60+	m	-						82	128	95	738	632.5	237	7222.5	2189	6372.5	414	1083.5	3526	8770	10479	2062	1719	2951	2912.5	39.5	46	89	129	103	57	163	47	107.5	68	61	101	632.5	194	85.5	76.5	84	53	-	-	-
	435	SER	60+	m	-						64	142	105	2382	553	195	3603	1437	14093	1183.5	3526	4754.5	6674	5732.5	945.5	7140	16050	14279	46	55.5	36	83	117	55	168	58	236.5	118	235	461	1494	536	70	292	450	193	-	-	-
	436	SER	60+	f	-						70	93	40	251	507	135	8760	1963	3410	5617	15286	1011.5	7295	9057	562	18580	30467	2967	58	43	28	54	184.5	50	260.5	36.5	497	379	96	419	622	96	120	323	214	151	-	-	-
	437	SER	60+	f	-						393	60.5	48.5	689	985	132.5	5539.5	648	3640	1752	2392	4261	2953.5	2526	792.5	3836	8782.5	11405.5	38	54	38.5	65	134.5	72	134	53	2400.5	100	77	76	342.5	116.5	319	146	143	151.5	-	-	-
	438	SER	60+	f	-						103	100	87	553.5	804	137.5	563	201	3541	167.5	508.5	315.5	3190	1370	1213	684.5	634	600	56	70	45	74	221	105	308	49	522	91	800	293	351	104	105	112	149	72	-	-	-
	439	SER	60+	f	-						170	147	75	2805	303	184	4969	1889.5	12886.5	426	1207	1151	13875	7762.5	2937	12805.5	10101.5	9216	48.5	50	29	258	202	50	100	38	107	98	114	44	3385	179	79	121	108	112	-	-	-
	440	SER	60+	f	-						203	227	114.5	380.5	1203	782	10019	3696	7261	561.5	1392	2049	12933.5	11940	2517	21118.5	31637	2355	86	118	36	101	597	83	413.5	120.5	578.5	117	119.5	118.5	1069	111	141	570.5	889	73	-	-	-
	441	SER	60+	f	-						66	75.5	71	844.5	589	137	7674	1068	25541	2769	6484	5903.5	12102	3843.5	10150	9273.5	15489	5729	52	52	35	172.5	172	63.5	161	49	274.5	106	89	1225.5	711	106	106	320.5	144	97	-	-	-
	442	SER	60+	m	-						99	116	78.5	2313.5	1447	300	33906.5	5801	18287	3182	5773.5	848	29764.5	13412	1999.5	29765	21575	7746	46	51	37	173	159	57	3859	121	7054.5	95.5	121.5	1658.5	1106	364	586	533.5	254	2398	-	-	-
	443	SER	60+	f	-						69	60.5	59	246	463.5	130	7764	1608	19750	302	1643.5	2201	20966	3697.5	2988	7539	4893	6177	65.5	106	31	76	94	53.5	180	38	708	267	293	130.5	557.5	179.5	173	160	67	536	-	-	-
	444	SER	60+	m	-						85	53.5	43	880	421	85	648.5	196.5	7569	832.5	1076	6300	9866.5	1663	2319	2613	3558	8177	60.5	64	30	142	82	56	151.5	40	559	275	167	261	2983.5	243	181	211.5	286	157	-	-	-
	445	SER	60+	m	-						221	230	1492	494	597	418	11482	1439	9816	11313	7840	16546	37756	5605	3398	15552.5	11433	11743.5	53.5	80	38	249	243	81	246	67	552	398	1019	267	385	253	179	1482	4117	107	-	-	-
	446	SER	60+	m	-						404.5	74	52	1039	1789	138	6525	833	7745	813	1303.5	1326.5	34070	2762	3940.5	5668.5	7795	6565.5	61	75	41	132	583.5	82	10838	12721	1876	108	99	50	961	293	269	316.5	163	315	-	-	-
	447	SER	60+	m	-						122	74	54.5	1091	532	122	7310	2089.5	6812	1439	643	969	14332.5	7996	2740	14393	12490	10480	48	112	36	168	335	71	226	41	5112.5	101	87	1570	3345	93	1427	386	602.5	1911.5	-	-	-
	448	SER	60+	m	-						108	52	39	1749	821	284	1232	395	2801.5	322	311.5	5098.5	1766	856	1006	1244.5	2466	2622.5	53	59	35	190	97.5	79	94	51	790	106	79	487	264	102.5	114	136	86	66.5	-	-	-
	449	SER	60+	f	-						80	82	56.5	524	822	307	19761.5	921	15821	766	2187.5	5039	24149	3757	5249	8154.5	18100	5020.5	44	55	33	77	181	89	647	41	1003	164	90	95	722	195	344	244	244	235	-	-	-
	450	SER	60+	m	-						103	95	69	3115	798	230.5	18392	1109	4272	1529	2151	5982.5	14203	3016	1217	13101	10966	9250	46	65	34	151	197	114.5	726.5	64	746	152.5	113	161	1261	145	183	329.5	222.5	219	-	-	-
	451	SER	60+	f	-						300	93	78	655	801	223	10399.5	1314.5	14882	958.5	2390	10122	6440.5	5855	1570	3540	8356	21575	542	39	27	95	182	60	236.5	33	129.5	167.5	186	152	337.5	98	125	173	124	654.5	-	-	-
	452	SER	60+	m	-						248	121	62	2011	1041	238	8744	994	12129	9020	22160	17901	44401.5	10139.5	2102	21072	32655	20732.5	144	109	34	147	179.5	79	1673.5	139	139	308	671.5	976.5	2950	201	78.5	742.5	1143	976	-	-	-
	453	SER	60+	m	-						872.5	150	112	2038	750.5	856	17655.5	5439.5	23564	2178	5935	9160	25962.5	15352	8296	11079	21984	19048	64.5	65	32	78.5	387	69.5	331.5	70	767	104.5	113.5	124	857	187	185	173	239	98	-	-	-
	454	SER	60+	f	-						94.5	63	73.5	759.5	445	115	2309.5	273	2295	187.5	910	505	15058	827	298.5	2073	2762	3779	63	107.5	40	4121	408	126	566	101	1100	338	142	379	1444.5	398	292	213	151.5	215	-	-	-
	455	SER	60+	f	-						90	108	80.5	1248	979.5	1136	16795	2439	9754	421	1205.5	2064	37639	6405.5	2179.5	12473.5	8560.5	4975	40	84	37	91.5	133.5	131	1356	69	2427	102.5	99	169.5	2551	298	414.5	252.5	138	234.5	-	-	-
	456	SER	60+	f	-						72	88	63	358	792	128	3657	411	1637.5	168	159	1935	5662.5	1505	795	914	1648	3792	88	90.5	47	207	144	105	268	176	254.5	102	113	137	7001	331	150.5	414	184.5	114.5	-	-	-
	457	SER	60+	f	-						49.5	58	43	1220	334	131	8033	595	6101.5	537	1934	1709	14920	2218	657	3458.5	7841	4059	46	65	36	87	192	73	246	55	358.5	270.5	91	64	1047	149	97.5	507	161	150	-	-	-
	458	SER	60+	m	-						144.5	135	98	734	988	235	36714.5	5707	21785	2305	6328	11342	30022	15734	7291	8478	18486	14023	36	63	109	85	147.5	67	1610	104	2652.5	87	178	197	2899	327.5	571.5	387.5	213	244	-	-	-
	459	SER	60+	m	-						193	149.5	104	481.5	1043	288	18076.5	3263	13694.5	1595	3544	4994.5	33860	12685	1683	13791.5	19995.5	7956.5	40	51	33.5	116.5	2941.5	97	1928	153	898	517	115	84	5623.5	1423	134	1031	627	102	-	-	-
	460	SER	60+	m	-						196.5	68	3295	5406.5	578.5	1459	4970	266	4173	1095	2837	1394	9006	1375.5	1383	2868	7407	3249	44	55	41	254	419.5	74	128.5	49	398	108.5	86	160	4362	128	126	205	601	110.5	-	-	-
	461	SER	60+	f	-						56	59	62	305	622	117.5	7734	489.5	7906	600	1668	1846	13888	3283	822.5	4238.5	4419	1399	53	52	26	211.5	191	49.5	996.5	40	889.5	866	1081	417	519	114	98.5	6473.5	2694	1853	-	-	-
	462	SER	60+	f	-						132	73	49.5	902	1217.5	1023	5054	484	5922	2153	3565	4457	5706	1186.5	1531.5	2148	5984	3215	38	43.5	28	100	124	167.5	122	32	185.5	62	62	174.5	333	522	92.5	77	57	144.5	-	-	-
	463	SER	60+	f	-						54	53.5	39	33591	1267	2991	7784	363	7091	254	1876	4391	4610	1757	1153	1351	3109	4904.5	88.5	94	29	1302	339	520	161	39	1252.5	105	76	89	882	595	240	251	105	226	-	-	-
	464	SER	60+	f	-						45	51	44	1455	1081	1748.5	4770	254	4672.5	296	426	4274	7060	1022	678	2329	2200	1599	29	59	35	94	124	161	386	83.5	201	83	87	80	1805	422	78	389	171	89	-	-	-
	465	SER	60+	f	-						42	59	59	1036	853.5	344.5	3190	581	11663.5	217.5	626	4331.5	8152	2110	983	2289	3393	4077	34	38	28	346	464	47	92	29	190.5	61	71	84.5	2279	85.5	72	166	215	175.5	-	-	-
	466	SER	60+	f	-						220	42	42	358	423.5	126	3513	376	3929.5	152	239	2184	16769	2221	1203	1522.5	516	1642	176.5	53	28	210	104.5	65	336	43	207	100	102	58.5	1062.5	95.5	89	120	72.5	55	-	-	-
	467	SER	60+	m	-						392	544	59	940	661.5	177	13502.5	950	16615	420	1501.5	5214	19375	2174	2359.5	5109	7035	7048	50	56	32	120	209	61	792	73	749	246	267	163	727	122	88	1423	977	618	-	-	-
	468	SER	60+	f	-						95	151	51	404	432.5	250	1973.5	528	3687	647	472	1007	6765	3608.5	788.5	1750	2076	2367	30.5	54	34	73	82	46	298	29.5	439.5	314.5	176.5	60.5	372	139	103	246	258	89	-	-	-
	469	SER	60+	f	-						91	70	43	221	506.5	99	6518	291	8661	2011	3991	6736.5	10578	550	1232	7025.5	14339	5549	54	45	29	108.5	88.5	54	153.5	30.5	652.5	542	91	122	1575	92	255.5	788	1510.5	332	-	-	-
	470	SER	60+	m	-						3243.5	130	67	4884	595	160	14935	621	5841	15118	13713	18673	14323.5	1348	1547	17198	22557.5	20849.5	355.5	143	38	481	312	90	2512.5	68.5	2993	19571	473	1281	5367	301	227	7209.5	499	358	-	-	-
	471	SER	60+	m	-						167	71	43.5	1084	244	212.5	9940.5	783	3945	300.5	1417	1747	14716	2669	2076.5	7801	18673	4337	52	45	28	188.5	283	59	325	63	1739	71	70.5	64	1273	212	284.5	221	280	239	-	-	-
	472	SER	60+	m	-						140	89	61.5	346	786	239	9773	748	7407	1208.5	3955	3731	14212.5	3491.5	1920.5	11189	13085	14324	39	53	37	341	132	91	192	46	263	138	213	89	8921	807	143	395	389	386.5	-	-	-
	473	SER	60+	m	-						57.5	71	51.5	2284.5	1756.5	2699	6483	940	5542	1511	2015	5142	38002	7466	2163	8287	8330	3988	79	94.5	38.5	875	468	675	901	89	561	629	1030	854	701	246.5	158.5	4112	7493.5	2052	-	-	-
	474	SER	60+	f	-						72	54	39	559	757	399	4146	221	2605	217	1054	4171	8718	525	2689	1585	638.5	621.5	47	41	28	114	126.5	149	287	32	203	54	52	136	280	104.5	106	110	72	293	-	-	-
	475	SER	60+	f	-						188	70	68	859	543	140	3285	281	5173	773	778	4554.5	8815	299	1458	2830.5	3648	6575.5	52	71	45	192	569	109	1633	187	454.5	189	115	504	10829	465.5	305	558	169	937	-	-	-
	476	SER	60+	f	-						66	103.5	116.5	647	1185	1722	6331	1175	26430.5	353	1488	4209	6396	4337	8307.5	6026	9829	18182	38	48	32	63	145	91	375	66	258	92	74	115	1231	159	99	173	134	131	-	-	-
	477	SER	60+	m	-						64	87	39	638	1579	122.5	8220.5	471	8535	260	629.5	2265.5	5423	1570	1008.5	1877.5	4398	2869	131	53	36.5	728	284	66.5	6540.5	45.5	1242	638	734	238	601	1047	120	161.5	286	152	-	-	-
	478	SER	60+	f	-						84.5	59	47	2015.5	223	111	6151	1689	8035.5	2171	286	6667.5	7295	6560	617	1132	1571	2332	75.5	101	32	474	101	76	514	167	1893	106	102.5	412	2489.5	148	153	149	101	83	-	-	-
	479	SER	60+	m	-						75.5	82	55.5	710	648	369	5145	508.5	2552	415	1369.5	1587	12948	2379	564	5205.5	11124	2775	41.5	63.5	47	78	124	94	164	43	108	86	91	290	231	113	85	208.5	108.5	594	-	-	-
	480	SER	60+	f	-						53	77.5	60.5	347	613.5	300	6671	1668.5	12809	170	415	1349.5	20826	8035	3341.5	5801.5	12284	1910	30	36	27	48	66.5	64	109	33	228	62	47	51	157.5	103	303.5	132	296.5	56	-	-	-
	481	SER	60+	f	-						56.5	65.5	64	145	860	404	6189	2489	8209.5	644	2923	4545	22522.5	8122.5	3129	14066.5	12901	13227	40	56	37	372	135	76	201	74	268.5	192	152	699	2224	346.5	83	482	313	310	-	-	-
	482	SER	60+	m	-						93	68	50.5	715	786	959	6606	785	10628	368.5	1305	2912	20405	4149	955.5	3994.5	7759	8531	56.5	91	42	148	231	104	421	62	663	186.5	1397.5	91	629	144.5	116	7664	650.5	222	-	-	-
	483	SER	40-59	m	+	NA					13020.5	6705.5	810	31375	33782	6438	14698	10067.5	7324	1075	679	3003	27680	26870.5	2718.5	6624	3134	7119.5	1998	1526	259.5	1120	10971	250	463	90	1476.5	91	58	118	1028.5	232	216	181	78	195.5	+	+	+
	484	SER	40-59	f	+	NA					206	44	39	178	304	77	2235.5	186.5	7239	126	175	1629	2561.5	291	2642	771	1379.5	8753.5	37	32	24	48	52	44	110	40	1222.5	66	43	40	89	75	110	54	56	63	-	-	-
	485	SER	60+	f	-						89	105	204	779.5	941	236	6209	747	12382.5	1015	2758	2780	15113.5	1801.5	1047	7333	8563	7879	143	44	44	118	340	90	178	43.5	179	90.5	143	122.5	600	187	93	391	215	231	-	-	-
	486	SER	60+	m	-						90	72	50	1105	385.5	176	9903	664	4257	414.5	1281	3222	4106	1342	909	6522	6756	6997	62	41	24.5	68	133	64	289.5	37	3266	79	99.5	124.5	404	83	748.5	667	466	303	-	-	-
	487	SER	39-	f	-						76	92	161	647	825.5	201	4978.5	588.5	10304	782	2285	2238	12523	1435.5	827	5860	7108	6343.5	121.5	41	36	98.5	275	82	161	35	146	79	106.5	99	466.5	156	85	279	185	185	-	-	-
	488	SER	60+	f	-						98	84	50.5	14316	248	154	25661	1788	4452	926	2365.5	4595	38595	6668	1153	5682	7727	8785	50.5	42	29	262	300	46	319	35	553	105	75	201	1318	127	202.5	248.5	104	131	-	-	-
	489	SER	60+	f	-						179.5	79	57	10346	1222	505	6352	1012	7994	296	725	4308.5	24315	5582	2275	3773	3444	4125	77	100	37	1472.5	157	68	379	48	323	91	90.5	100	653	159	121.5	439.5	315.5	124	-	-	-
	490	SER	60+	f	-						49	63	58	758	2714.5	108	5652	645	3826.5	3324	2315	10354.5	2663.5	1138	159	3260	5793	25775	45	51	31.5	1993	184.5	62.5	1295.5	53	378	119.5	106.5	445	1312	268	127.5	271	149	635	-	-	-
	491	SER	60+	m	-						258	96	78	1026.5	1079	647.5	9808.5	1521	18841	597.5	2958	8166.5	22536	7011	13131	6541	10644	7142	148	44	67	111	177	57	134.5	35	659	88	126	106.5	337.5	149	223	319	309	933	-	-	-
	492	SER	60+	f	-						416.5	159	85	2008	775	199	3967	535.5	9013	10862	10373.5	19959	36040	1009	2341	15208	20073	25935	57	53	36.5	721	696	61	423	55	118	2282.5	93	1815	3680.5	136	258	903	181	2331	-	-	-
	493	SER	60+	m	-						93.5	154	89	3427	1583	2195	9116	483.5	19970.5	1500	2106	11141	29858	2429	2194	4473	6370.5	17896	156	173	54	269	1153	1521.5	330	203	683	236.5	345	1074	1704	858	160	1160	436	249.5	-	-	-
	494	SER	60+	f	-						249.5	120	83.5	1382	1048	1106	3637.5	619	10366	966.5	2908	5795	9998	2350	3468	12273	20688.5	6108.5	143	107.5	39	115	261	62.5	221.5	39	448	106	118	114	188.5	148	159.5	285	128	92.5	-	-	-
	495	SER	60+	f	-						58.5	57	38	847	209	88	1205	153	259.5	361.5	813	811	29128	769	2511	5476.5	8175	11162	44	46	29	48	118	57	151	39	33	127	85	90	277	2178	108	299	125	423	-	-	-
	496	SER	60+	m	-						487	141	101	613	932	346	22958	3257	23003.5	1778.5	4995	9139.5	25467.5	16905	2033	11579	17951	5840.5	127	112	35	170.5	284	69	460.5	60	2156	859	795	296	1344	534	401.5	1158.5	1934	1547	-	-	-
	497	SER	60+	m	-						153	114	63.5	2273	7168	164.5	14616.5	1904	7500	1237	3329	10660	20529	4294	5182	15562	23905	11550	56	92	35	133	238	71	197	49	156	554	90	120	359.5	264.5	151	321	411	110	-	-	-
	498	SER	60+	f	-						201	68.5	54	306.5	3459.5	5053.5	3750	277	9311	456	810.5	14152.5	16397	960	2613	2382	2544	794.5	66	276	62	139	940.5	222	184.5	57	196.5	133	155	106	1587	160	88	449.5	197	66	-	-	-
	499	SER	60+	m	-						83.5	209	64	4802	1472.5	871	11707	1069	2532.5	759.5	1817	1060.5	25137	4764	654	3239.5	3561.5	1487.5	276.5	78	43.5	1323.5	195.5	146	360	100	932.5	163	120	65	6988	446	157.5	623.5	270	168	-	-	-
	500	SER	60+	f	-						8631	70	95	2222	555.5	248	10125	2119	22719	322	524	4454.5	11574	4438	3713	9621	2911	6849	43	63	31	286.5	382	165	160.5	49	393	90.5	67	182	841	92	125.5	156	107	94.5	-	-	-
	501	SER	60+	m	-						803	100	85	1461	526	158.5	18271	1865	18887	766.5	2981	13342.5	15769	7938	2283	11788.5	12198	11759	149	113	45.5	297.5	369	136	646	121	2306	346.5	231	576	1089	199	221.5	745	323.5	222	-	-	-
	502	SER	60+	f	-						34306	143	1484	2521	1220	1613.5	27303.5	2483.5	10128	2814	6115	9948	21670	6837	1889	14372	13080.5	8657.5	1224.5	80	64.5	429	121	106	2255	66	1002	223	184	694	569.5	176.5	307.5	528	241	114.5	-	-	-
	503	SER	60+	m	-						73	123	66	1133	1766	788	13044	2199.5	8377	1319	3133	4855	20004	10409	1886	20152.5	23403	11911.5	216	66	54	242	179	108	283	53.5	681	158	85	118	260	121.5	128.5	428	289	127	-	-	-
	504	SER	60+	m	-						267	104	85	786	871	161	13410.5	797	9910	935.5	1937.5	17509	22582	9455	1290	8946	8765	13376	49	114.5	28	48.5	153	50	698	42.5	450	272.5	156.5	392	410	102	129	183.5	109	197	-	-	-
	505	SER	60+	f	-						775.5	142	661.5	1599	941.5	319	6457	700	12750	2384	5236.5	4834	23186.5	3330	1542	18453	14161	7471	35	64	37	79	190	47	96.5	34	223.5	72	60	135.5	1550	72.5	61	115.5	95	47	-	-	-
	506	SER	60+	m	-						111.5	53	45	640	619	123	17804.5	262.5	10197	649	2200	2666	1431	894	1107	4827	9206	11500.5	501.5	73.5	34	223	897.5	99	711	54	83	98	93	65.5	309.5	152	84	202	121	127	-	-	-
	507	SER	60+	f	-						257	279	67	1745	763	128	3483	599	6545	2868	6348	12374	24840	3265	2162.5	13392	19651	15860	45	34	26	65.5	70	36	74	26	71	90	71.5	99	370	54	80	122	103.5	108.5	-	-	-
	508	SER	60+	m	-						68	98	53	467.5	516	220	16264	4776.5	9696	718.5	1946	5940	24840	13771.5	1319.5	7196	10801	11179	54	69	36	183.5	200	73	616	86	3571	186	179	355	295	233.5	106	300	267	210	-	-	-
	509	SER	60+	f	-						343	60	64	245.5	603	351.5	4196	375	6803	327	822	2624.5	23335	3328	2376.5	4955	3806.5	4218	49	58	34	132.5	324.5	389.5	193	62	797	79	73	73	500.5	906	87	233	133.5	203	-	-	-
	510	SER	60+	f	-						70	83	50	607.5	710	864	7876	734	8225.5	1397	4695	7353	13026	2717	2766	8767	15344	8323.5	38	59	31.5	72	249.5	64	145.5	65	196	89	73	226.5	317	124.5	160	138.5	195.5	371	-	-	-
	511	SER	60+	m	-						96	102	73	1489	615.5	453	6195.5	2168	13691	247	917	2296	16007	5445	3757	7709.5	12059	3610	101	81	48	248	161	219.5	179	74.5	209	292	259	437	2616	175	116.5	992	1973	3193	-	-	-
	512	SER	60+	f	-						666	102.5	55.5	1104	5966	10732	5028	554	9737	2138.5	6843.5	17883	3272	1344	1473.5	15229	23848	22536	38	34	23	184	525	852	96.5	30	41	93	76	92	306	68.5	127	99	110	135.5	-	-	-
	513	SER	60+	m	-						223	67	88.5	1028.5	1013	746	2761	350.5	22262.5	696	874	5613.5	12877	2328.5	6099	9492	3335.5	10410.5	38.5	52	36	391.5	107	73	117	43	100	400	373	78.5	568	2025	77	170	215	92.5	-	-	-
	514	SER	60+	m	-						394	74	219	1046.5	572	683.5	5689	352.5	5405	373	2865	1619.5	1957	1157.5	1040.5	5219	10433	11187	51	56	32	222	110.5	82	202	37	699	174	66	122	991	783	135	267	125	434	-	-	-
	515	SER	60+	m	-						95	86	51.5	770	437	129	16587	1377	8654	1209.5	4078	7837	17792	1710	1101	9560.5	12350	11382.5	39	46	34	670.5	154	45	600.5	34	2025	87	69.5	237	975	109	151	204.5	200	444	-	-	-
	516	SER	60+	m	-						526.5	62	56	1572	450	115	7014	1359	13866	389	1558	6719	35059	3043	6166	4543.5	6365.5	8546.5	45	48.5	29	136	155.5	59	122	47	183	178	102.5	325	386	155	101.5	181.5	118	337	-	-	-
	517	SER	60+	m	-						85	87	53	1298	913	206	6064	1884	1371	2388	6294.5	7966	23243	6696.5	1839	13522	13316	7531	73.5	122	38	110	125	97	260	85.5	58	386	464	413	751	311	289	435	610	257	-	-	-
	518	SER	60+	m	-						58.5	70	53	215	334	142	2116	216.5	6124.5	245	698.5	560	8998	753	1243	3487	6908	2978	56	65	38	86.5	120	80	226.5	61	700.5	127.5	113	89.5	602	596	241	305	228	258.5	-	-	-
	519	SER	60+	f	-						324	59	44	240.5	519.5	91	1781	317	8561	3755	4188	3966	13618	3130.5	3144	5642	6095	2594	31.5	31	28	54	57	40	64	32	56.5	140	57	420	1795	80	58.5	203	63	81	-	-	-
	520	SER	60+	m	-						60	54	72.5	166	242	85	6613	1081	23631	180	712.5	11841.5	47354	2854.5	2228	6942	5651	7307	52	37	26	37	102	42	156	38	1169	54	37	112	6170	200.5	148	172	54	49	-	-	-
	521	SER	60+	m	-						86.5	107.5	72	1524	665	172.5	11168.5	1662	7491	3117	7064	4234	32858	5055.5	1094	11831	17037	7511	79	124	44	418	116	68	737	120	270.5	122	133	88	5147	376	271.5	666.5	180	232	-	-	-
	522	SER	60+	m	-						89	80.5	62	1346	3079	4733	12415	2180	4675	550.5	1560.5	2085	18172	8744	1984	8407	3213.5	6908.5	48	61.5	29	75.5	227	92	1147	1833	390	80	82	131.5	339	124	79	121	132	246	-	-	-
	523	SER	60+	m	-						164	86	71	6211	721	772.5	6515	1169	8506	702	2877.5	3344	16740	3486.5	4954.5	10014.5	11818.5	9623	36	40	32	74	132	88	960	37	137	61	56	271.5	549	116.5	80.5	2180.5	88	149	-	-	-
	524	SER	60+	m	-						122.5	76	63	1623	640.5	143.5	16485	1075.5	14004	1082.5	2475.5	2760	14620	3505	2955	16886	14087.5	8044.5	119	99	52	208	144	76.5	888	85	1485	342	734.5	590	4245	318.5	127	3250	1755	1044	-	-	-
	525	SER	60+	f	-						56	49	49	569	638	263	7680	581.5	15867	359	1347.5	2241	12160.5	2554.5	4692	6372	6904	5735	41	37	28	141.5	113	102.5	141	47	262.5	71	69	49.5	992	94	98	324.5	464.5	90.5	-	-	-
	526	SER	60+	f	-						173	195	98	815.5	1009	672	6977.5	1929	5882	972.5	4233.5	15609	19799	11834	1988	5716	11244	6505	48	115	34	97.5	204.5	108	223	66	193	194	95	266	1506.5	214	81	214	133	109	-	-	-
	527	SER	60+	m	-						132	93	191	1522	709	137	4129	1165	19274	324	1142	10820	19115	4852	5220	5558	9035	8633	80	78	41	152.5	143	78	341.5	55	940	105	98	328	3678	135	184	2446	137.5	617	-	-	-
	528	SER	60+	m	-						60	68	83.5	833.5	862	255.5	6330	555	7551.5	288.5	736	2922	2211	1384	1531.5	529.5	670	5432.5	66	71	42	221	274	125	1432	58.5	1158	118	128	164	1694	535	274	353	146	474	-	-	-
	529	SER	60+	m	-						330	75	232	886	269	106	8527	530	11772	1055.5	2179.5	3685	10127	1302	2376.5	6196	11035	8094.5	134	71	131.5	553	296	79.5	572	383	790	221.5	140.5	321	2051	403.5	231.5	365.5	398	167	-	-	-
	530	SER	60+	m	-						75	91	70	2068	754	876	12968	3005	17636	925	1869	2242	21031	4158	2116.5	11553	10649.5	3741	35.5	39.5	32	512	457	101	257	49	384	68	71.5	58	658	92	76.5	203	227	78	-	-	-
	531	SER	60+	m	-						86	69	53	1285	3529	6498	26414	4668	15893	1811	1810	1352	15677.5	8126.5	3565	2934	4077	8127	65	57	30	137	459.5	520.5	1980.5	158	2556	198	178	94	1706	2875	497	1830	438	357	-	-	-
	532	SER	60+	m	-						81	74	42.5	8405	192	110	14085	2232	1814	1088.5	2241	5292	35812	9232	1878	16555	8709.5	8699	71	31	27	454	103	44	94	28.5	928	46	49	83	238	922	639	111.5	64	241	-	-	-
	533	SER	60+	f	-						51	183.5	40.5	290	596	446	3938	539.5	2528	1129	1994.5	7774	8213.5	2085.5	5182	9482	10055	7958	32.5	36	27	58	102	50.5	581	41	244	88	52	99	850.5	133	112.5	301.5	117	123	-	-	-
	534	SER	60+	f	-						369	108.5	77	332	733	158.5	11189.5	2989	5886.5	1349	4465	2659.5	35971	12206	2750	8285	11142	24692	51	39.5	31	75.5	71	50	429	41	82	63	62	74	534.5	108	88.5	159	123.5	242	-	-	-
	535	SER	60+	f	-						70	86	51	232	609	580.5	2157	251	19046	1189.5	3136	7481.5	8836	1176	6221.5	8862	7871	8101.5	70	55	35	99.5	645	1099	137	45	332	152	188	715	300	106	264	178	140	442.5	-	-	-
	536	SER	60+	m	-						105	59	68	733.5	921	173	3879	709	5551	406.5	1549	1774.5	5467	3449	1030	2984	4849	4828.5	1264.5	60	36	201	211	97	908	135	1009	189.5	181	60	25958.5	990.5	697.5	1405.5	229.5	232	-	-	-
	537	SER	60+	m	-						684.5	144	115	1537	624	229	46623.5	7413	26779	4651	10167	10184.5	12523.5	16253	2327	17347.5	28216	23403	94.5	56.5	32	928	104.5	64	2384	289.5	616	169.5	133	275	383.5	150.5	162	527	288.5	806.5	-	-	-
	538	SER	60+	m	-						54	64.5	61	699	741.5	583	3973	1462	6713	819	2418	9698.5	10529.5	4568.5	1512	4982	7320	4722	43	85	29	187.5	158	153	264	68	257	158	200	252	594	163	100	1061.5	592.5	716	-	-	-
	539	SER	60+	f	-						69	58	35.5	115	2834	3872	3614	460.5	1769	1252	1497	2155	7409	1101	1334	4480	8238	15828	77.5	138	32	101.5	307	350	111.5	39	1112	98	94	101	1154.5	5671	205	541	116	757	-	-	-
	540	SER	60+	f	-						1267	89.5	55	582.5	2006.5	3461	4264	590.5	8658	386	2135.5	12541	9764	1691	1505.5	8457	16931	23061	39	46.5	26	304	79	61.5	160	43	65.5	70	63	139	286.5	300.5	81	83	86	416	-	-	-
	541	SER	60+	m	-						968	178	193	1367	1122	648.5	29447.5	4935	26688	16771	13949	20597	48061	12444.5	2881	23118	24087	19947.5	112	73	59	373	289	99	770	101	2764	2014	246	1628.5	2304	5129	192.5	322	365	1155.5	-	-	-
	542	SER	60+	f	-						50	76.5	49	642.5	987	282.5	3393	516	5148	1189	4274	1830	6392	1640	627	10837	18043	9796	38	41.5	28	64	54	43	65	32	130	63.5	64	102	107	78.5	55	87.5	133	259	-	-	-
	543	SER	60+	f	-						755	61	83	379	404	120	9888	172.5	9691	710	1618	2087	25570	2329	1149	4372	6599	4996	42	53	37	501.5	115	58	422	48	321	98	82.5	78.5	5646	631.5	87	393.5	79	188	-	-	-
	544	SER	60+	m	-						62	76	54.5	925	1523	128	7776	963.5	12304	1042	3123	8334.5	11457	1937	4064	5566.5	12069	10640	50	95	51	218.5	124.5	85	142	70	843	113	179.5	105	311	209.5	263	150	236	91	-	-	-
	545	SER	60+	f	-						70	72	123	147	274	152	7957	761	2429	482	1313	2602	13612	2194.5	1608	5552	10846	9722	57	82	34	92	185	77	163.5	52	62	98	124	184.5	734	99	103.5	224	216	359	-	-	-
	546	SER	60+	f	-						65	60	140	161	727	452	1393	287	15864	315	1793	1804	5376.5	664	6259	3218	5202	6903	42	71	36	214	831	1088	129.5	53.5	145	137	243	162.5	3249	103	127	225.5	332.5	537	-	-	-
	547	SER	60+	m	-						187	78.5	55	407.5	2595	316	21076	2482	8838	2441	3806.5	8415	24361	2873	1353	12314	10426	4317	35	45.5	27.5	228	91.5	55	279	114	244	81.5	65	191	766.5	91	103	120	80	52	-	-	-
	548	SER	60+	m	-						137	60	44	1652	469	95.5	5883.5	344.5	2486	339	1313	1515	6610.5	1175	678.5	13506	8447.5	13159	68	97	35	364.5	254	83	273.5	58	294	140	82	68	1913.5	100.5	97	544	113	176	-	-	-
	549	SER	60+	m	-						113.5	76	96	3778.5	1213	144	5924	330	3520	1369	3670	4164	15114	1709.5	1265.5	8697.5	13640	6592	84.5	102	43.5	250.5	427	86	275	57	834	211.5	135.5	152	1338	181	91	491	996	194	-	-	-
	550	SER	60+	f	-						337	103	74	660	439	120	15883	1045	15172	848	1797	2592	6825	3211.5	1851	6605	14356	7495	57	130	35	186	348	335	644	119	475.5	156.5	124	131	731	292.5	272	245	187	546	-	-	-
	551	SER	60+	f	-						398.5	85	76.5	2023.5	293.5	282	14551	1394	27509	1528	1563.5	3618	29664.5	6990	1509.5	10984	12343.5	11890	130.5	46.5	27.5	54	478.5	1059	1242.5	59	724	121	196.5	47	1275	326.5	90	244	359	295	-	-	-
	552	SER	60+	m	-						1696	54.5	46	775	383	96	37066	604	10776	356.5	604	2998	38868	717.5	2696	10201	6773	12848	167	80	31	209.5	139	56	3817	43	217	764	644	1530	4520	290.5	94	1520.5	2082	4880	-	-	-
	553	SER	60+	f	-						2511	68	286	449	990.5	122.5	8676	937	18624.5	402	1380.5	4369	37819	2766	2691	3825	2644	2925	84.5	41	30	144	84	54	81	37	75	66	58	66	716	737.5	74.5	587	82	57	-	-	-
	554	SER	60+	m	-						61	87	263	2626.5	1552	2668	3813.5	504	11441	426.5	1533	1490	4972	3472	1835	4880	6877	5753	55.5	91	50	279	2385	855	2956	139	4629	218	393.5	88	3357.5	338	598	276	349	155	-	-	-
	555	SER	60+	f	-						82	94	141.5	1466	1086	1560	10955	956	4588	1540.5	3298	8830	21168	5402	398.5	7086	13588	1669.5	51	61	32	513.5	149.5	86	209	42	194	203	568	693	271.5	95	204	1587	2997.5	5294	-	-	-
	556	SER	60+	f	-						191	51.5	46	617	256	174	4846	306	15979	341	593	1579.5	13573.5	4463.5	3510.5	2396	3395	5081	49	52	38	102.5	106.5	69.5	696	101	1628.5	176	146	350.5	4021.5	393	212.5	361.5	321.5	1954	-	-	-
	557	SER	60+	m	-						80	96	112	815	1944	4402	19890	1816.5	6726	2618	5466	8119.5	10289	4612	1318.5	9306.5	20620	12953	149	51	29.5	163	100	102	2794	2685	478	123	108	368	614.5	392	114	131	115	197	-	-	-
	558	SER	60+	m	-						1336	87	61	1615	2693	4587.5	19354	1669	9471.5	1795.5	2658	2993	18282.5	3103	1032	8146.5	11600.5	10546	145.5	59	35	878	806	280	534	49	980	315	106.5	156	704	200	93	418	164.5	1491	-	-	-
	559	SER	60+	m	-						78	62	107	1083.5	697.5	472	2415	371.5	9501	204	361.5	5158	21806	1935	3536	2607	2241	5835	194	40	42	123	102	100.5	114	36	130	180	75.5	92.5	851	108.5	105	354	95.5	289.5	-	-	-
	560	SER	60+	m	-						67	72	73.5	301	2926	5155.5	1544.5	611	6067	721	2291	1661	5770.5	1241	847	4193	7269	4677	154	54	31	94	1443	734	163	86	198.5	220.5	73	139	3291.5	102	65	166	96	95	-	-	-
	561	SER	60+	f	-						115	105	52	353	13655.5	244.5	10047	356	10268.5	658	2255	2432	5894	1115.5	3001	5380.5	8857	3519	59	106	31.5	356	169	77	218	86	1843.5	270	479	87	487	111.5	81.5	297	270.5	175.5	-	-	-
	562	SER	60+	m	-						637	83	59	355.5	828.5	414	7596	1302	3350	2068	2122	5365	8948	1944.5	960.5	4682	5869	7345.5	94.5	70	39	134.5	631.5	82	786	148.5	383.5	142.5	164	3248	5892	715.5	344	451	173.5	209	-	-	-
	563	SER	60+	f	-						279	87	62.5	186	1245.5	1353.5	6254	686	5579	209	652	5641	5719	2470	2694	3069	4747	5510	50	55.5	32	96.5	107	62	212	37	787.5	65	67	73	225.5	132	128	101	88.5	95	-	-	-
	564	SER	60+	f	-						4191.5	127	85	1747	883	289	44594	5687	17008	1743	2043	7102	37568	13651	3533	23836	17375	30668	86	60	30.5	113	549	54	2707	42	2439	233.5	111	111	2195	284.5	106.5	376.5	188.5	2772.5	-	-	-
	565	SER	60+	m	-						61	66	62	779	328.5	129	4314	957	22673	204	929.5	6433	12336	2834	4202	6458	8084	10415	52	40	30	116	140	58	216	70	1184	100	70	147.5	468	223	109	392	775	969.5	-	-	-
	566	SER	60+	m	-						428	202	7646	5190	987	686	39165	6065	23449	5113	13833	19149	33770.5	14337	4383.5	24817	33006	21920.5	75	80	50	453.5	194	106.5	587	73	4037	345.5	281	516.5	2127	169.5	452	540	701	221	-	-	-
	567	SER	60+	f	-						167	106.5	69	1077	3981	4319	6815.5	1913	18715.5	977	3757.5	1654	18773	7776.5	3917	15479	18430	11119	32	37	27	60	150	106	167	30	182.5	67	222	90.5	544	181	116	515.5	757	379	-	-	-
	568	SER	60+	m	-						66	47	52	1857	395	189.5	17770	1220	9725	650	132	718	11150	1263.5	1485	955	783	1131	93.5	112	52	430	2580	117	456	125.5	1323	7525	125	137	14451.5	232	256.5	1203	172	176	-	-	-
	569	SER	60+	f	-						229	128	44	432.5	687	239	3456	436	3452	569.5	1028	2745.5	29493	3789	969	3215	3309	16495	37	47	29	59	137	60	211	43	460	487.5	107	62	4871	162	144	384	107	217.5	-	-	-
	570	SER	39-	m	-						76.5	87.5	460	1350	732.5	169	13847	1856.5	6819.5	220	1240.5	2073	33599	5087	4002	4995	4446	5643	38.5	54	50	235	114	64.5	223	58	248	101	84	65	605	143	112	372	108	180	-	-	-
	571	SER	39-	m	-						188	77	62.5	953	821	200	26231.5	1226	10546	262	2154	1607	21715	734	1399.5	2332	2060	4661	63	76	35	102.5	816.5	79	1339.5	77	696	308	226	72.5	549	123	88	249	182	195	-	-	-
	572	SER	40-59	m	-						68	61	31	1300.5	323	89	3964	176	2253.5	168	190.5	395	8970	507	1447	1890	1943.5	795	56	122	35	174	122	98	311	54	394	330.5	104	131	461	111	263	383	136	72	-	-	-
	573	SER	39-	f	-						84	96	126	1224	254	77	12840	477	5297	186	287	1993	21054	1670	1679.5	3410	2744	4518	51	85	218	766	116	60	307	90	1149	87.5	118	213	517.5	199	514	307	256.5	337.5	-	-	-
	574	SER	40-59	f	+	NA					19285.5	8439.5	1579.5	30257.5	38389	12854.5	24623.5	6080	13917.5	1147	3956	15782	22399.5	15429.5	4129.5	10865.5	9761	31649	6265	6448	261	1607.5	3245	572	199	67.5	140.5	213	248	187	765	168	146.5	436	921	519	+	+	+
	575	SER	40-59	f	+	NA					24384	12886.5	2360	21692	8813	590	3400.5	1241	18088.5	303.5	789	2779	9956	3476.5	2982	2198	3133	4160.5	6628.5	4237	844	1681	4740	75	158	71	959	154.5	114.5	261	383	108	182	161.5	296	566	+	+	+
	576	SER	40-59	f	+	NA					10991.5	7388	1394.5	16336	9841	921	2779.5	1122.5	7118.5	435	1492	5664	13034	7225	2229	2443	3235	3350	7012	3740	176.5	3963	4275	2518.5	192	54	364	204	110	390	892.5	1023.5	190.5	1089	106	145.5	+	+	+
	577	SER	40-59	f	+	NA					27212	10822.5	7012	44160	35333	15142	15701	6213.5	11894.5	794	741	2272	34033	28741	3819.5	5345.5	2286	4827.5	9327.5	8182	1330	3545.5	3970	665	459	351	541.5	142	85	88.5	1081	729	383	284	292	191	+	+	+
	578	SER	40-59	m	+	NA					47878	27372	11212	41149	39575.5	11146	1964	571	8241	1143	1506.5	5819	13587	1865.5	4225	7173.5	1988.5	6496	6180	8208.5	1023.5	13429	24128	7394	333	133	491.5	289	233	162	1681	652.5	186.5	647	119	312.5	+	+	+
	579	SER	40-59	f	+	NA					3372.5	1481	336.5	12853.5	6106.5	4152.5	14258.5	6584	8813	1493.5	2505.5	6891	28877	22263	4767.5	7629	9671	22559	2153	555	89	1212	1121	69	181	58	460	103	116	271.5	1693	200	360	367	259	917	+	+	+
	580	SER	40-59	m	-						130	96	81	697.5	1642.5	343	16609	2295.5	12180.5	6155.5	7333.5	9841	14238.5	6888	633.5	8064.5	8073	27737	32	53	31	66	122	84.5	183.5	41	601	137.5	259	352	112	87	104	189.5	490.5	120	-	-	-
	581	SER	39-	m	+	NA					27144	9996	3002	19274.5	44616	24726	16915.5	10077.5	15628	701	856.5	1484	33987	30451	5276	10183	4016.5	2958	4856	1923.5	404	2658	2017	852	320	79	838	126	113	70	698	184	96.5	118	126	66	+	+	+
	582	SER	60+	m	-						99	93.5	97	1570	1054	218	15057	3600	14481.5	591	1125	2536.5	19491.5	11722	2361	8632.5	5051.5	4447	97	74	35	192	169	89	1871	110	235.5	118	122	317.5	7206	757.5	121	440.5	466	530	-	-	-
	583	SER	60+	m	-						60	140.5	76.5	272.5	1222	1072	20837	2939	9761	4542	3630.5	4138	33017.5	13981	3014	21681	23084	15383.5	49	60	55	136	157	55	496	67	2638	316.5	206	100.5	1101	103.5	332	384	229	133	-	-	-
	584	SER	60+	f	-						1012	99	80	10588	977	597	13678.5	1846	10149	5790	7167	10830	11598.5	6606	1958.5	8022	16001.5	9264	61	67	33.5	409	464	123	1523	111	950.5	136	205	168	1545	165	172	432	144	155	-	-	-
	585	SER	60+	f	-						204.5	67	96	314.5	417	125	8674	319	3342	1517	2417	1339.5	14166.5	1274.5	1126	7145.5	13108.5	1036	55.5	80	93.5	91	209	65.5	427	58	1549	251	93	62	1238.5	261.5	332	267	216	1689	-	-	-
	586	SER	60+	m	-						240	108	57	2018	449.5	244	10208	1111	6137	1654.5	3542	5891	34945	4442.5	2523	20129.5	27349	11415.5	118	47	34	1550.5	123	86	149.5	38	308	128	115	286	661	88.5	134	809	1523	112	-	-	-
	587	SER	60+	m	-						2758	95	153	1126	478	194	44981.5	6341	12950.5	3554.5	5688.5	1663.5	45597	12423	685.5	29402.5	24726	8105.5	56	81.5	42.5	227	695	563	11008	2532.5	4490	918	421	510.5	16556	7879	1032	2884.5	1323.5	8006	-	-	-
	588	SER	60+	m	-						895	125	169.5	2158	15409	26733	17147.5	1670.5	18157	1573	4030	8637.5	32321.5	8772.5	1541.5	6876.5	13752	22228.5	135	120	50	136	717	1811	683	94	2183	284	475	392	6464.5	499.5	161	595	1074	280.5	-	-	-
	589	SER	60+	m	-						8058	71	54.5	2174	297	153	40191	7881.5	18887	994	2152	3123	31523	11484.5	4818	8083	6192.5	2424	113	65	37	224	890	108	1955	182.5	598.5	169	184	324	2957	205	124	658	222	1577	-	-	-
	590	SER	60+	f	-						232	77	56	219.5	460	120	1280	329	12872	1884	3725	18225	7930	1813	2631	6676	17150	16773.5	50	37	27	112	89.5	42	82.5	28	1546.5	64	56	152	113	101	97	1446	116.5	99	-	-	-
	591	SER	60+	m	-						1555	196.5	938	1055	313.5	160	7731	286	4958	381	887	368	14472	1464.5	1396	3148	5300	5520	97.5	158.5	37.5	192	106	59.5	267	244.5	418	128.5	77	45	669	94	91	181	149	189.5	-	-	-
	592	SER	60+	f	-						195	157	127	4310	1740	551.5	21350	10979.5	18020	1956	3046.5	5642	31660	25296	666	12896.5	10492	9553.5	57	74	32	963	156	75	370	87	135	255	215.5	130	1627.5	142	154	283	188	161	-	-	-
	593	SER	60+	m	-						118	249	104	1658.5	1372	567	26060.5	5483	5756	12086	23449	9599.5	27509	20711	1025	26551	35470	14244	56	50	27	98.5	137	47	379	61	74.5	755.5	1584	343	381	151	70	2311	4435	1225	-	-	-
	594	SER	60+	f	-						132	62	35	4170	1484	78	4581	478	4817.5	468	1061	5947	5156	722	2908	2532	4147	2523	86	76	32	114.5	385.5	61	801.5	43	1229	414	453	189.5	8053	1405	72	491.5	352	362	-	-	-
	595	SER	60+	m	-						70	75	56	302	1628	2451	16466	2143	9590.5	741	738	1552	15054	8429.5	3669	11787.5	1568	12089	104.5	75	45	335	361	366	4640	576	7085	381	311	540	16645	3903	1751.5	6025	1359	4187	-	-	-
	596	SER	60+	f	-						99	72	52	410.5	450	142	2333	125	5499.5	596	1883	2309	4898	674	3281	2657.5	6556	9933.5	41.5	34.5	33	53	183.5	53	122	35.5	52	144.5	88	442.5	835	74	111	134	143	121	-	-	-
	597	SER	60+	m	-						104	70	96	714	955	126	11560	638	12837	546	1391	3820	19001	1802.5	3686	3302.5	5689.5	7379	39	63	46	290	197.5	124	413	75	403.5	131.5	196	288	1352	465	216	216	199	507	-	-	-
	598	SER	60+	m	-						124	103	118	2769.5	574	166	7957	659	15377	1337	3375	1654.5	23711	4459.5	4833	9747	14357.5	4754	106	60	38.5	66.5	161	58	123.5	41.5	728	82	158.5	53	185	108	191	159	209	71	-	-	-
	599	SER	60+	m	-						116	102.5	89	3243	412	156.5	5119	744	6269	1774	5431	9685.5	21875	7707	3728	9802	12891	15301	38	39	64	96	75	52	122	43	350	329.5	85	92	434	736.5	128	140	159.5	119.5	-	-	-
	600	SER	60+	f	-						59.5	87.5	180	548	5306	8573	2970	213	6539.5	491	7897	1664	4178	830	1879	1431.5	1944	5846	48	68	137	130.5	171	77.5	221	74	255	107	105	59	1109	764	203	300	103	182	-	-	-
	601	SER	60+	m	-						1034	102.5	186	644.5	674	207	11241	1019	22673	251.5	892.5	4188.5	15365	8438	4659	10007.5	12101	15786	68	58	54	202	150	65	313.5	50	2087	303	111	878	1647	409	171	307	309.5	4264	-	-	-
	602	SER	60+	m	-						67	51	37	373	332	75	6156	354	8174.5	342	332	2167	11830	965	4396	1238	1010	1440	63	121.5	31	131.5	125.5	80	99	55.5	235.5	109	90	80	234.5	83	82	112	132	62.5	-	-	-
	603	SER	60+	f	-						1061	181	57	733	450.5	217	12559.5	1053	21943	802	2882	12369	5678	1936	5602	2428	5752	4580	297.5	52	38	75	72	54	140	37.5	272	88.5	192.5	227	1979	105	134	112	158	101.5	-	-	-
	604	SER	60+	m	-						80.5	64	39	469.5	2845	5104	1811	476	4710	474	1307	2105.5	7567	1439	855	3698.5	7504	4865	160.5	63	37	102	270	470	574	37.5	105	81	107	77	1783	110	71	285.5	199	148	-	-	-
	605	SER	60+	f	-						69	56	41	443	330.5	104	2804	927	4066	153	245.5	517.5	7409	5514.5	689	982	1207	1262	41	36	33	80	122	71.5	180	63.5	1759	90	97	175	989	384	366	225.5	205.5	412.5	-	-	-
	606	SER	60+	f	-						171.5	70.5	62	3173	252	93.5	16724	770	9061.5	590	1856	3146	11375.5	2370	458	3492.5	7185.5	3977	47.5	52	103.5	498	126	112.5	248	51	181.5	107	224	92	421	88.5	75	114	154.5	191	-	-	-
	607	SER	60+	f	-						4672	85	87	2868	730	206	3136.5	1017.5	23243	1169.5	3579.5	2516.5	17951	6610	4769	5784	8918	3661	115	89	60	167.5	113	67	148.5	52	368	82	73	284	517	128	124	160	131	65.5	-	-	-
	608	SER	60+	f	-						68	63	58	903	445.5	245	6353	465	23836	325.5	712	4798.5	7116.5	5961	1706.5	1112	670	7672	81.5	66.5	33	654	198	81	174	47	1076.5	101.5	110	99	1019.5	97	137	287.5	160.5	259	-	-	-
	609	SER	60+	m	-						69	115	81	2986	717	352	19115	3106	21053.5	6480.5	10096	12022	40191.5	9234	6947	27794	26254	14196	39.5	55	34	8734	160	99.5	612.5	133	3518	749	2038	1995.5	4456	624	252	1861	4588	7688	-	-	-
	610	SER	60+	f	-						406.5	150.5	105	1622.5	2022	1696	7107	2186	2827	8295	13174	3744	5966	9641	914.5	29699	34055	15259	76	91	47.5	302	511	368.5	4461	89	415	380.5	299	602	9464	548	153	692	629	1774	-	-	-
	611	SER	60+	m	-						95	69	63	1244	1906	657.5	3570.5	1007	13493.5	906.5	3676	7979	27532	2176	541	13678.5	17839	8165	76	78.5	51	149	1096	175	296	38	324	345	639	232	1501.5	113	95.5	377	387.5	300.5	-	-	-
	612	SER	60+	f	-						80	60	50	584	761	140	5005	919.5	7428.5	274	453.5	1441	9314	2027	3396.5	1365.5	800	1780	57	77	37	82	146.5	73.5	1172	40	144	69	164	74.5	4306.5	129	86	215	183	228.5	-	-	-
	613	SER	60+	f	-						88	69.5	52.5	921	698	273.5	1185	380.5	4334.5	367	1073.5	742	4640.5	350.5	756	2801.5	7072	2921	46	77	41.5	135	465	89	140	67	63	114	154.5	640.5	2783	175.5	97	225	345	86	-	-	-
	614	SER	60+	m	-						1668.5	131.5	73	615	1331	225	11242	1356.5	9552.5	3974.5	6958	2898	9793	4866	1585	9621	15537	12399.5	45	74	42	259	281.5	253	2070	185.5	1230	492	276	369	1943	676	1636	508	549	2646	-	-	-
	615	SER	60+	f	-						57	91.5	77	3568	1230	1796	6521	573	2420	2157	4978	5011	15392	589	411.5	18089	16590	5538.5	59.5	74	58.5	326	248	133	714.5	61	224	276	252	851	9520	675	176	727	682.5	152	-	-	-
	616	SER	60+	f	-						81	63	44.5	4712	578	130.5	6310.5	807	5370	1806.5	2593	2323.5	2867	3096	1391	3668.5	4427	1425	38	36.5	26	113.5	119.5	76	118	38	88	69	84	103	125	86.5	73.5	479	178	452	-	-	-
	617	SER	60+	m	-						83	84	99.5	885	2150.5	2896	6799	755	11168	2311	2872.5	6309.5	27304	4786.5	2506	26825	19571	13516	38	36.5	30	64	86.5	55.5	185.5	33	331	84	61	85	701	86	100.5	472	125	173.5	-	-	-
	618	SER	60+	f	-						52	77	63.5	773	722.5	166.5	1646	203	4018	181.5	309	1611	3993	5314	479.5	979.5	1833	1420	67	74.5	28	98.5	107	82	80	32	60.5	55	51	40.5	101	101	66.5	87	60	44	-	-	-
	619	SER	60+	f	-						5772.5	89	50.5	430	1200	1605.5	5620.5	541	10307	5408	7931	5509	42871.5	2035	1093	10146.5	14731	10237	103	41	28	80	1146	1539	11157	68.5	620	146	138	134	343	115.5	133	215.5	239.5	338	-	-	-
	620	SER	60+	f	-						86.5	59.5	129	1480.5	667	226	3940	667	5262	301.5	1621	944	20141	1977	1067	3813	4265	3268	220.5	224	56	1289	186	77.5	739.5	62	791	107	112	245	1924	120.5	123	208	163.5	405	-	-	-
	621	SER	60+	f	-						115	56	41	489	1105	121.5	5183	588	7502.5	834	3240.5	2813	3603	1508	1506	2669	5230	2282	36	55	34	109	318	71	1045	142	601	92	104	89.5	6381.5	560.5	260	358	131	64	-	-	-
	622	SER	60+	f	-						42.5	51	32.5	556	145	77	1420	92	3647	419.5	297.5	7143	1127.5	470	285	1299	656	1289	33	50	32	70	570	273	165	46	402.5	77	77	248	270	336	217.5	88	101	85	-	-	-
	623	SER	60+	f	-						79	69	52.5	338	1887.5	3272	15226.5	878	14670	393	914	1449	23791	2797	778	6772	5200.5	4180	58	79.5	35	139	689	1195	643.5	81	879	273	508	963	3473	965.5	687.5	533	997	758	-	-	-
	624	SER	60+	f	-						61	91	33.5	419	938	285	3598	375.5	2986	343	707	1644	2106	665.5	526.5	3313	6640	1962	131	91	31	140	119	67	211	49	308	90	144	213	458	114	94	165.5	127	100	-	-	-
	625	SER	60+	f	-						64	53	54	469	451.5	227	3008	284.5	6430	1022	3552.5	2669	4569.5	2327	1643	3556.5	5338	4230	41	40	27	154.5	944	59	495	41	207	201	129	131.5	1237	175.5	93	278	233	181	-	-	-
	626	SER	60+	m	-						128	109	73	1225	794	1248	9981	586	4958	6614	5434.5	11945	8134	2755.5	607	24418.5	19845	16315	87	78	37	347	168	100	356	64	387.5	300	213	363	373.5	695.5	72	543.5	786	448	-	-	-
	627	SER	60+	m	-						67.5	76.5	44	946	708	140.5	2723.5	314	10739	415	1994	2909.5	8352	1336.5	1346.5	9193.5	12769	7248	33	32	24.5	179	67	40	122	28	129	63.5	50	70	223	62	62	95	87	162	-	-	-
	628	SER	60+	f	-						64	41	27.5	2423	306	214	1904	122	2887.5	88.5	373.5	797	29254	605.5	1572	2751	936.5	3395	40	86	35.5	937	129	90.5	161.5	69	57	193	97	95	1388	110	166	203	283	120	-	-	-
	629	SER	60+	m	-						84	56	34.5	1888	239	213.5	2797	132	7580	659	1921	2442	9049	421.5	1564	2717.5	6535.5	2738	101	80	32	103	156	112.5	260	53	1302.5	92	118	1528	1354.5	188.5	95	1175	137.5	88	-	-	-
	630	SER	60+	m	-						56	71	45	1550	1024	1043	2204	412	1759	1439	2603.5	10832	4346	840.5	739	15676	9883	4507	65.5	94.5	29	115	109	163.5	126.5	36	114	425.5	267.5	106	182	158.5	68	519.5	203	82.5	-	-	-
	631	SER	60+	f	-						1453	76	52.5	5580	621	142	5544.5	392.5	7853.5	855.5	2102	6438	7033	2209.5	4874	2842	4779	3994	170	48.5	31	114	163	55	95	45	219.5	149	116	124	123	189.5	196.5	254	379.5	239	-	-	-
	632	SER	60+	f	-						200.5	114	218	6322	485	150.5	3899	740	3623	452	1230.5	4066	9991.5	2521	739.5	4548.5	6920.5	6083	155	105	57	1709	648.5	80	172	55	141	233	252.5	198	3590	120	101	256	444.5	1007	-	-	-
	633	SER	60+	m	-						219.5	74	2985	8431	4378	4966	12631.5	1122	6698.5	981	1900.5	2321.5	16539.5	4570	1888.5	4052	8409	5770	115	50	38	118.5	900	332	226	54.5	1131	322	80	85	1106	108	82	509	157	111	-	-	-
	634	SER	60+	m	-						204	78	41	400	346	108	11436.5	530	5995	2472	2955	7208	8532	5805	1732	3116	4984	4848	79	109	41	214	276.5	124	361	88.5	723	246	329.5	442	21848.5	417	98	750.5	249	178	-	-	-
	635	SER	60+	m	-						206	100	149	1191	501	261	5594	992.5	14341	1309.5	4573	7197	27304	2835	3875	9875	18864	7591	51	77	37	91	151	84	2623	64	2555.5	712.5	137	853	3652	293	441	395	292.5	13040	-	-	-
	636	SER	60+	m	-						1246	63	58	384	658.5	278.5	10534	1032.5	12820	412	881	3821.5	23688	4912	3534.5	4632	5808.5	6301.5	52	68	52	71	567	82	380.5	58	530	271	137	147	839	391	123	286.5	211	170	-	-	-
	637	SER	60+	m	-						84	122	93.5	836	1619.5	1945	19651	3232	9808	1376	3689.5	9291	39553	9862	3456	19959	16870.5	12057.5	55.5	72	44	183	176	76	246	47	954	190.5	108	240.5	1063	352	203	396	121.5	194	-	-	-
	638	SER	60+	f	-						297	58	41	11993	367	83	6493	562.5	6871	168.5	455	768	6516	1850.5	870	792	1374	1972	33	47	25	273.5	54.5	60	99	33.5	212	52	41.5	44	249	73.5	82	53	55	49	-	-	-
	639	SER	60+	f	-						103	47	191	398	180	64	4309	1251.5	3113	252	525	2612.5	15316	1865	1261	2733	5338	1199	47	55	38	87	123	66	8444.5	1524	1545	75	106	129	14691	2821	301.5	1243	119	134	-	-	-
	640	SER	60+	f	-						46	50	259	506	417.5	90.5	5897	325	4633.5	155	342.5	814	15599	1435.5	935	1344	2064.5	5910.5	36	46.5	35	138	77	61	123	38.5	162	68.5	53.5	68	1084	129	79	108	82	280	-	-	-
	641	SER	60+	m	-						58.5	90.5	42	634	809	159	10002	782	8143.5	976	3259	1468	22194	2089	608	10760	13363	3504.5	30.5	35	27.5	166.5	665	180.5	213	40	111	160	71	101	915	180	68	265	181	91	-	-	-
	642	SER	60+	f	-						444	58	124	302	627.5	106	4575	442	20540.5	1412	2722	5570	18704	3457	2206	2279	2900.5	3497	120	56	44	93	97	57	130	42	183	94.5	100.5	166	251	324	76	135	120	56.5	-	-	-
	643	SER	60+	m	-						195	126	91	761.5	2062	2585.5	17364	1534	16684	1019	2861	1966	18111	6517	2216	14809	22068.5	13728	41	44	30	262	434	74	489.5	48	654	104	81	45	2509	165	93	565	249	190	-	-	-
	644	SER	60+	f	-						64	104	79	914	569	193	12794	5267	24338	303	1386	1627	14598.5	6709.5	1468	2574.5	4809	2560	90	61	30	63	154	103	4011.5	71	5908	95	86	56	513.5	211	465	297.5	367.5	205	-	-	-
	645	SER	60+	m	-						119	51	51	286	830	104	2086	203.5	3233.5	362	1312.5	3097	2071	1231	1820	1506	2881	5086	59	78	84	135	640.5	73	176.5	41	192	167	116	605.5	414	213	120	250	222	1043	-	-	-
	646	SER	60+	f	-						86.5	156	175	1510	849.5	809.5	46395.5	12466	34101	4245	12977	11543	33245.5	28946	5924.5	20575	30303	11293.5	42.5	57	36	74	109	69	8649	269	2424	140	231.5	343.5	935	328	173	341	511	133	-	-	-
	647	SER	60+	f	-						57	50	44	143	807	448.5	1248	258	4209	289	405.5	9954	3348	1369.5	4640	1726	3635	3037.5	60	46	46.5	57	184	136	686	62	119	94	74	284.5	744	122	83	170.5	113.5	167	-	-	-
	648	SER	60+	f	-						92	102	99	1013	1857	977	5584	1848	17747	406	1198	3110	7667	3586.5	3157	8356	13864	6722	42	69	47	1337	983.5	93	341	58	432	141	438	357.5	1953	649	142	251.5	676	409	-	-	-
	649	SER	60+	m	-						1261	79	57	712	395	147	13423	834	7182.5	2277.5	4622	1382	20677.5	2799	1735	12098	22468	4667	114	90.5	33	76	116	60	1118.5	52	582	151	98.5	183	499.5	168.5	122.5	161	217	517.5	-	-	-
	650	SER	60+	m	-						913.5	74	42	550	371.5	116	3768	368.5	4641.5	262	544.5	1510.5	10439	1866.5	1280	8317	11243	8046	49.5	45	30.5	89	98	55	157	38	241	89	54	177	938.5	184.5	109	512.5	123	250.5	-	-	-
	651	SER	60+	m	-						66.5	108	73	1771	955	205	25821	2209.5	13817	947	3189.5	3644	27531.5	5636	3031	10629	16461	29424.5	78.5	153	31	113	146	68.5	319	45	2172	130	69	91	2648	171	393	369	127	144	-	-	-
	652	SER	60+	f	-						142	138	66	3501	871	383	2259	499.5	2988	4501	13268	4650	34762.5	6083.5	1366	28033	29562	23494	69	85	36	117.5	391.5	115	1071	83.5	80.5	129.5	126	391	670	233	78	312	261	371	-	-	-
	653	SER	60+	m	-						76.5	74	55	1441	851.5	367	12497	1360	3598	1339	2896	1835.5	34238	8820.5	2671	18157	26379.5	1233.5	59	62	33	1925	176	77.5	370	47	80.5	263	395	61	853	110	98	490	859	55	-	-	-
	654	SER	60+	f	-						73.5	82.5	84	1162	965.5	353	13317	5994	17770	296	509	2740	23951	24555	1542	2944	2094.5	4394.5	43	65	36	237.5	2680	75	2669.5	278.5	9191.5	123	120	1227	2300.5	779	225	503	1337	906	-	-	-
	655	SER	60+	m	-						882.5	110	66.5	747.5	1111	189	5885	661	8444.5	525.5	2310	3313.5	25809.5	4014	1368	9907	10469	5305	40	44	29	88.5	521	54	1073	172	159	153	295	72	524	327	67	212	197.5	79	-	-	-
	656	SER	40-59	m	+	NA					29927	15751.5	3718	16631	36655.5	7371	24224	13045	9610	1329	2020	3500.5	36302	27190	8245	8255	11170	4718	7561	6820.5	901	728	20762	838.5	2743.5	1004	254	108	64.5	84	1633	2496.5	131	320	101	153	+	+	+
	657	SER	60+	f	+	NA					18294	1980	591	15600.5	17419	597	4580	483	14629	1188	3280	8128	10690.5	3179	3482	6063.5	8466	10417	2080.5	1380.5	126.5	949	11885	45	124	41.5	321	59	85	251	179	129.5	80.5	79.5	80	169.5	+	+	+
	658	SER	60+	m	+	NA					47719	31067	9626	21670	46635	13876	13787	9324	12118	945.5	2252.5	11614	19548	23791	3374	5802.5	6629	8829	4028	2263	319	2519	2688	600	105	39	229	78	58	96.5	155	88	75	109	79	280	+	+	+
	659	SER	60+	f	+	NA					46053	26163	14537	42062	41229	19252	2736.5	743	3135.5	303.5	438	2769	14964	7966.5	1862	1407.5	660	4071	11341	3640.5	898	1803	6854	1311.5	233.5	50.5	428	73	56.5	472	135.5	131	131	169.5	76	565	+	+	+
	660	SER	40-59	m	+	NA					3538	1753	291	5435	5241	110	10598.5	741	10610.5	460	1536	9362	19810.5	1753	1195	2849	3994	5725.5	878	497.5	142	336	415	117	3073	1261	1027	177	105	2419.5	2515	3895	242	535	125	376.5	+	+	+
	661	SER	60+	m	+	NA					19571	14467	2468.5	19503	38412	12305.5	18670	662.5	7797.5	316	850	589	18978	1471	5370	3552	2640	1051.5	7101	2564.5	470	15830	3176	321	349	135	706	128.5	148.5	67	691	142	154	387	195	90.5	+	+	+
	662	SER	39-	f	+	NA					23836	14028	4328	33645	34717	5400	33964	1434	10120	727	2755	5690	45095	2373.5	2086	8735.5	13695.5	6745.5	2162.5	1499	164	5260	2328	141	400.5	71	231	294.5	1280	862.5	3380	262.5	95.5	4988	11014	6861	+	+	+
	663	SER	40-59	m	+	NA					45300.5	37329	12138	28535	36872	10126	5711	968	10747	1049.5	2369	6728	12126.5	3587	1828	2094.5	3432	2059	4720	2061	335.5	3467	1858	155	181	50	394	97	114.5	163	100	101	85	65.5	134	59.5	+	+	+
	664	SER	40-59	m	+	NA					20597.5	10974	3259	20392	35287	10180.5	1998	661	7542	656.5	781	1218	10189.5	1658	3444.5	3482.5	6054	3429	21765.5	23655.5	4631	3634.5	8676	1138	1056.5	69	347	113	208	112	1365.5	137.5	218.5	312.5	116	248.5	+	+	+
	665	SER	40-59	m	+	NA					24224	14724	4755	42381	46966	9427	18773	2694	9913.5	4439	6629.5	10735	9719	8400	2578	9072	11803	6463.5	8148	1877.5	362.5	2017.5	6799	983	321.5	126.5	136	229	88.5	1338.5	470	593	290	223	129.5	166	+	+	+
	666	SER	40-59	f	+	NA					38275	18065.5	5238	31637	22753	1827	4736	456	12931	559	1763	4298	8813	656	7219.5	2378	5110	8921	11165	7186.5	1561.5	6546	2436	267	440.5	102	1850	108	101	3988	940	241	1112	189	178	908.5	+	+	+
	667	SER	40-59	f	+	NA					18806.5	6535.5	1577	27030	19366	19731	23220.5	11229	12223	1373	2158.5	3965	36770	23791	2126	19069	9480	8995	2988	1206	254	5298	484	122.5	666	57	129.5	148.5	213	124	434.5	131.5	121	2696.5	919	925	+	+	+
	668	SER	60+	m	+	NA					16728.5	17690.5	2741	30702	12693	566	15445	1620.5	4412.5	664	1848	8215	15635	4602.5	3476	2710	3804	11344	1778.5	647	201	1594	673.5	136	317.5	58	68	940	114	148	461.5	130.5	107	176	144	168	+	+	+
	669	SER	39-	m	-						159	83.5	84	1573.5	355	152	3314	847	11053	608.5	1721	2759.5	14096	1503	4697	2709	4470	9329.5	48	50	34.5	191.5	337	129	3106	59	1547	254.5	164	226	4238	179	191	213	126	926.5	-	-	-
	670	SER	39-	f	-						333.5	89.5	76	220	537	213	1760.5	584	11226	239	1118	1956.5	10908	3807	4702.5	2492	1535	13822	127	52	39	105.5	179	89	358.5	67	654	244.5	266	78	1131.5	125	478	123.5	414	192	-	-	-
	671	SER	39-	m	-						438	179	232	3951	1453.5	771	15899	2912	9745	5458	14237	7112	41332	7969	6345.5	43282	32869	32378.5	40.5	59	42	108	143	100.5	410	94.5	323	140.5	343	245	2217	346	377.5	556	952.5	1580	-	-	-
	672	SER	39-	m	-						65	65	61	474	426	197.5	8707	418.5	5246	1213.5	3676	3291	23586	1278.5	1083	6348	10729	9914	41	38	36	110	177	62	391	80	202	89	111	100	1466	101	110	325	245	167	-	-	-
	673	SER	40-59	m	-						191	81	71	274.5	411	601	9616	974	7011	596	929	2454.5	2398	2782.5	2629	1681.5	3707.5	5578	63	49	30	79	322	400	719.5	48	289	150	137	413	1057	635.5	91	191	154	928.5	-	-	-
	674	SER	39-	f	-					pregnant	122.5	51	46	1393.5	181	115	3652	467.5	6864	314	320	3771	10098.5	738	1965	1378	1752.5	3154.5	37.5	34	29	56	76.5	66	109.5	32	262	68.5	62	177.5	195.5	90.5	104	104	87.5	671.5	-	-	-
	675	SER	40-59	m	-						414	87	54.5	731	511	191	6822	356.5	7840.5	1242.5	4072	5090	24076	1191.5	1776	18499	17426	14784	38.5	36	31	91	140	69	315.5	36	1349	92	112	108	614	92.5	182	269	223	646	-	-	-
	676	SER	39-	f	-						347	396.5	97	739	1118.5	278	1094	313	2640.5	3789	10080.5	2518	40533	3719	2565	18932	21567	14233	50	52	55	101	1165	54	247	41	517	269	175	132	1336	179	107	338	476	427	-	-	-
	677	SER	39-	m	-						539	77	64.5	3067	1037	141.5	25969	1393	12704	649	1323	1829.5	21692	2268	1763	4838	5937	6595	48	50	68.5	568	191	99	414	60	548	274	108	131.5	717.5	171	139	290	178	1199	-	-	-
	678	SER	39-	m	-						285	115	88	469	767.5	614.5	9749.5	1788	16902	591	2142	904.5	21350	5516	5579.5	14618.5	21076	10407.5	41	35	27	87	76	58.5	191	33	240	63	102	43	156	97	83	179	157	142.5	-	-	-
	679	SER	40-59	f	-						79.5	113	150	2059.5	507	141	2564	342	4274	341	626	2737.5	1061	805	530.5	4415	5853	11806.5	43.5	44	92	104	97	56	273.5	102	6026.5	120	71	141.5	7643	1250	2221	477.5	85.5	289	-	-	-
	680	SER	39-	m	-						237	180	73	922.5	575	424	10676	710.5	10203	544.5	379	1050.5	8368.5	1754	1303	1105	811	2323.5	39.5	48.5	33.5	99	120	96	196	50	626	89	101	72	206	159	102	345	110	102	-	-	-
	681	SER	39-	m	-						285	92	135	542	625	151	11738.5	2577	16885	1207.5	1915	3618	6842	6349.5	1305	18841	9466.5	16626	42	33	31	110	74.5	59	376.5	55	1347.5	80	125.5	195	501	139.5	117	285	292	447	-	-	-
	682	SER	40-59	f	-						425	215	216	1057	3789.5	6472	28102	5919	20255	2095	5491	10728.5	31934	23220.5	7071	15378	20575	22684.5	39	39.5	32	153	120	76.5	847	97	1141.5	218	97	258	762	190	224	276	124	340	-	-	-
	683	SER	40-59	m	-						1122	2068	251	1284.5	3720.5	4722	33793	6150	14726	671	2072	1873	9711	5350	1485	9292	9421	3619	62	51	36	2073.5	132.5	91	4079.5	584	1765	141	98	81	1157	419	111	1396	232.5	82	-	-	-
	684	SER	39-	f	-						125	56	53	217.5	388.5	164.5	1453	386	8290	189.5	400	1204	8378.5	1817	2634	1526	1268	4025.5	44.5	39	31	83	93	61	95	35	328	77	82	195.5	108	114	128	102	158	641	-	-	-
	685	SER	40-59	f	-						1691	130	72	1982	924	183	11770	1684.5	8090	7313	18578.5	4484.5	2955.5	1031.5	1540	43977.5	40499.5	12987	131	95	51	300	348	338	327	69	2609	622	288	324.5	1194	169	553	5022.5	1071	699	-	-	-
	686	SER	39-	f	-					pregnant	61	59	105	489	803	303	8573.5	238	9826	360.5	1639	4546.5	9956	759	1348	10871	10478	15452	72	36	26	52	117	48	128.5	30	409	74	59	171	704	86	98	111	164	674	-	-	-
	687	SER	39-	f	-					pregnant	149	107	107	2127	1141	1185	9282	1422	8908	1689.5	1931	9767	12409	4855.5	3518	6786	9833.5	12049	43	60	31	132	202.5	241	450	48	731	83	76	248.5	1390.5	202	139.5	324	165	1367.5	-	-	-
	688	SER	39-	f	-					pregnant	119	79	75.5	844	547	152.5	1534	135	11184.5	747	2599.5	2110	13830	831.5	3078	5154	9261	12851	46.5	45	58	89	164	70	408	39	1513	119.5	137	83	885	151	223	240	176.5	296	-	-	-
	689	SER	39-	m	-						158	384	76	965	662	124	4298	1008.5	6046.5	352	1069.5	3837	12439	3655	3300	5348	7113	12946.5	89.5	317	43.5	94	272	77.5	475	78.5	925	143.5	89	430.5	1600.5	483	204	359	228	406	-	-	-
	690	SER	39-	f	-						2245	84	59	574.5	585	157	4219.5	764	10135	1137	3874.5	3938	11636	2442.5	2752	6184	13294	13101.5	64.5	41	29	92	109	44	117	33	562	68	67	54	263	111	132	582	93	222.5	-	-	-
	691	SER	39-	f	-						78.5	63	43	206	455	128.5	6764	642.5	5109.5	2505	739	5749	24201	1402	4258.5	2824	2765	15922.5	56	42	32.5	193	162	59	146	47.5	488	215.5	68	78.5	327	93	328	206	117	1263	-	-	-
	692	SER	39-	f	-						83	101	56.5	328	400	164.5	3288	426	4040	3896	13313	7130	6670	746	1636	27281	36838	21647	31	34	30.5	50	111	51	122	50	586	111	183.5	285.5	914	290	169	245	333	671	-	-	-
	693	SER	39-	f	-						213	131	109	617.5	1084	1613	1979	539	8406	1862	6603	2055	16703.5	1301	1359	13386	21087.5	11304	67	44.5	43	371	125	116	175.5	72	3322	104	156.5	498	1624	168.5	276	382	236	443	-	-	-
	694	SER	39-	f	-						94	114.5	47	612	1394	211.5	1298	152	4227	1115	2808	3003	5307	994	1660	3694	8557.5	16366	44.5	36	26	44	81	45	71	23	130	54	75.5	97	198.5	621	62	150	107	261	-	-	-
	695	SER	40-59	m	-						120	158	149	445	1654	1868	15542.5	2065	10714	7342.5	14441	3074.5	18704	3833	2463	28409.5	29025.5	8961	44	57	84	156.5	187	106	722	73.5	390.5	578	223	1271.5	1221	499	152	601	396	1536	-	-	-
	696	SER	39-	f	-						315	98	78	850	671	219	8631.5	1035	12856	726	2239.5	3149	13247	2541	2960	13369	13530	19822	39	43	32	113.5	91	87	176	44.5	387	104	109	88	1154	114	132	240	198	721	-	-	-
	697	SER	39-	f	-						169	78	70	1194	440.5	229	7433	1052	10803	429	1566	6992.5	17791	4094	2470	10347	12493.5	19662	64.5	40.5	34	101	94	73	154	44	466	71.5	92	143	3028	142	102	279	238.5	260	-	-	-
	698	SER	39-	f	-						136.5	137	102.5	1730	363.5	172.5	40316.5	10172	23631	390	903	1037	48015	11365.5	5509	7368	5592	3322	44	55	36	104	110	60	3414	518.5	913.5	192	73.5	70	7046	208	171.5	545	122.5	1358	-	-	-
	699	SER	39-	f	-						143	217.5	90	1464	509	143	3928.5	347	3903.5	796	2656	1853.5	12918	1230	2914	4804	9176	4290	81	33	32	869	146	55	914	30	303	78	58	121.5	1239	74	436	84.5	87	300	-	-	-
	700	SER	39-	f	-					pregnant	274	71	86	845	914	328	3905	594.5	12023	934	581	6604.5	14769	3813.5	2960.5	7609.5	9660.5	8258	83	66	58	229.5	425	925	2651	396	4792	118	73.5	403.5	3707.5	911	479	812.5	199	415	-	-	-
	701	SER	39-	f	-					pregnant	1367	114	66	437.5	250.5	109	9152.5	944	10478.5	7482.5	6101.5	5879.5	15073.5	983	945.5	30097.5	22775.5	9881.5	535	82	83.5	368	328	80	5652	487	1143	1092	2390.5	9592	26927	4247	1090	3929	4241	26513.5	-	-	-
	702	SER	40-59	f	-					pregnant	200	126	84.5	549	1107.5	166.5	6970	733	16960	387	941	1680.5	26950	2224	4643	13497	11295	8931	44.5	27	25	93	74	38	105.5	28.5	140.5	75.5	36.5	50	1053	56	85.5	90.5	64	91.5	-	-	-
	703	SER	39-	m	-					neuroinflammation	152	101	97	494.5	733.5	155	9309.5	1218.5	17611	950	2122	5114	33599	5011	11488	9697	8246	21099	108	60	40	408.5	274	113.5	1494	131	1582	320	927	1409	9656	453.5	836	1470	2615	2863.5	-	-	-
	704	SER	39-	f	-					pregnant	236.5	114	88	1293	770	705.5	11340	589	8033	2661	6651	2238.5	46076	4362	3165	11506	16968	7800	66	35	32	73	797	44	171.5	32	161	106	79	471	723.5	83.5	116	120	96.5	1022.5	-	-	-
	705	SER	39-	f	-						139	77	55.5	397.5	951.5	165.5	518.5	141	234	1090	2793	3394	36747	2058	1968	8923	9842.5	20255	34.5	34	32.5	51	251.5	50	90.5	32	56.5	74	67.5	110	835	203	76	226	130.5	903.5	-	-	-
	706	SER	39-	f	-						143.5	74	85.5	1236	420	188	3242	1105.5	20529	209	472	3482	7845.5	4512	6114	1854.5	889.5	6819	712	37	30	234	85.5	53.5	233.5	28	878	52	55	77	781	65	202	511.5	78	1389	-	-	-
	707	SER	39-	f	-					pregnant	331	84	104	999	1527	1826	5076	1085	7016	522.5	907	5687	29379	4774	3154	11021	5562	19320	37	36.5	26.5	71	111	99	157	32	795	90	69	90	4929	136	207	261.5	67	285.5	-	-	-
	708	SER	39-	f	-						78	67	46	389	628.5	107	24167.5	1992.5	3734	685	2337	923	11272	2017	786	8234	8508	5456	31.5	34.5	31	75	101.5	55	1252	59.5	534	346	668	50	243	101	154	365	830.5	207	-	-	-
	709	SER	40-59	m	-						150	56	49	799	806	125	16472.5	1822.5	7201	658.5	1491	1010.5	13809	2970	554	8111	6454	5063.5	38	31	28.5	120	129	48	226	39	2075	175	212.5	95	594	75	164	317	725	966	-	-	-
	710	SER	40-59	m	-						69	92.5	57	1234.5	385	125	1521	396.5	4057	3946	10466.5	2152	23928	1195.5	5622	15586	25114	8067	108.5	43	34	789	124	71	130	56	215	140.5	128	78.5	3196	133	92.5	504	379	1579	-	-	-
	711	SER	39-	m	-						588.5	144	79	3514	379	158	6664	503	17749	10952	18043	1547	5602	2007	6702	33622	43521	21282	50	40	37.5	65	70	64	133	33	1391	122	94	51	482	149	136	246	249	2246.5	-	-	-
	712	SER	39-	m	-						132.5	94	78	1402	487	248	2767	753	4661.5	339	838	4191	21487	3416.5	2176	7816	4706.5	6930	38.5	41	31	167	113	91	139	42	447.5	97.5	54.5	68.5	367	132.5	126	261	74	1116	-	-	-
	713	SER	40-59	f	-						63	82	51	1690	571	125.5	655	266	6133	1372	4285	5071.5	5914	330	1830	5145	9601	20723	32.5	34	28.5	144.5	98	49	355	30	142.5	59	65	63.5	154	70	104	379	83	161	-	-	-
	714	SER	40-59	m	-						78	115	65	1107	471.5	166.5	22274	932	5702	4021.5	6259.5	4552	51573	3258.5	2894	15812	16337	3940	34	34.5	26.5	207	174	43	117	30	291	57	52	52	4748.5	70.5	102.5	119	93	101	-	-	-
	715	SER	39-	f	-					pregnant	632.5	85.5	96	469.5	635	239	4250.5	1308.5	4740	298	866	2124	17817	5324	890	3897.5	4864	10398.5	408	66	33	207	151	119.5	153	48	507.5	328.5	718	3157	399.5	580.5	111	1886	2973	5447	-	-	-
	716	SER	39-	m	-						106	124.5	192	868	780	154	11749	841	8735	2466	7848	8284.5	27223.5	1913	1715.5	14323	23232	7314	69	50.5	58.5	113.5	308	58.5	251	62	546	535	1165	762	437	132.5	95	1293.5	2793	605	-	-	-
	717	SER	40-59	m	-						141	86	77	785.5	269	84	2285.5	730	7561	124	183.5	6462	27816.5	1384	1575	2507	991	1922	57	32	34	74	167.5	41	136	30	901	118.5	88	164	753	105	77	312	95	89	-	-	-
	718	SER	39-	m	-						53.5	52	75.5	176	195.5	76	14557	916	17252	286	947	4423	20871	2262	1489	4150	3809	2902	31	34	28	53	84.5	54	875.5	1025	401	59	53.5	89	163	80.5	59.5	70.5	57	47	-	-	-
	719	SER	39-	m	-					neuroinflammation	185	81	65	505	652	119	17898.5	1831	13745.5	837	3156	3109.5	10992	2045	3502.5	6068	11152	8021	31	31	28	85	66	54	163	41	249.5	55.5	57	403	787.5	88	69	137	193	721	-	-	-
	720	SER	39-	f	-						1887	164	216	2716.5	1208	374	47045.5	12265	43248	389	1146	1568.5	51756	18852.5	12052	8324	2070	25365	56	74	53	153	184.5	119	5837	311	21234.5	114	119	98.5	12717	393	4851	1060	291	1489.5	-	-	-
	721	SER	40-59	m	-					neuroinflammation	382	410.5	113	1676	993	254.5	22582	3554	13964	1139	4301.5	3180	18522	8260	3375	7544	13487	10174	651	331	41	147	287.5	110	6819	293	1447	1174	1005.5	131	16481	639.5	1096	2195.5	267	261	-	+	-
	722	SER	39-	f	-					neuroinflammation	106	122	83	586	355.5	194	21852	1767	8231.5	2109	4145	8415	20438	3384	2525	17442	11627	18510.5	59	81	40	267	280.5	82	2175	218	3370	391	565.5	2030	3280.5	205	546	1055	1483	4193	-	-	-
	723	SER	39-	m	-					neuroinflammation	53	82	52	138	407.5	116	25296	456.5	5760	543	1875	1876	14199	1010	443	5379	8932	7910.5	33	45	25	89	73.5	68.5	254	40	729.5	172	98	76	183	83.5	64.5	84	98.5	530	-	-	-
	724	SER	40-59	m	-						113	88	46	174	397	92	9846	633	8585	372.5	1356	3680	4068	1182	1161	4536	9243.5	4165.5	31	33	25	65	68	47.5	101	28.5	358	63	47.5	116	299	106	74	54	61	92	-	-	-
	725	SER	60+	m	-					neuroinflammation	126.5	85	65	1417.5	1790	135	15605	512	16215.5	693	2185.5	3007	7727.5	1455	339	11767.5	10292	9463.5	73	89	43	165	165	61	1724.5	244	395.5	125.5	118	134	3809	953	588.5	580	178	372	-	-	-
	726	SER	39-	f	-						1680	84	61	762	336	121	4444	561	3410.5	1079.5	1289	882	22970	4872	4500.5	15314	7027	19092	36	33.5	24	47	58	49	88	33	113	51	50.5	39.5	283	98	156	348.5	105	318	-	-	-
	727	SER	40-59	f	-						275	88	51	609	191	123	1526	227.5	4280.5	760.5	1939.5	1784	6113	885	1128.5	7906	16620	4844.5	46	65	35	76.5	121	64	107	66.5	302.5	315.5	145	83.5	260	92	108	568	83	82	-	-	-
	728	SER	39-	m	-					neuroinflammation	553	106	65	1219	234	117.5	5469.5	617	7168	1681	5754	2182.5	36461.5	9027	3103	8297	13586	3849	45	42	32.5	163	84	59	218	36.5	651	69	73	100	2565	291	147	1100	1793	1517.5	-	-	-
	729	SER	39-	m	-					neuroinflammation	212	70	75	489	785	139	21122	695.5	10566.5	1625	1523	700	5193	2123	1615	637	177	1357	56.5	114	28.5	52.5	200	47	88	24.5	509	57	54	42	217.5	61	118	49	66	72	-	-	-
	730	SER	39-	f	-					neuroinflammation	169	82	53	884.5	816	183	7996	303	8518	845	1735	2665	17775.5	920	1264.5	4624	7232	7352.5	66	35	28	155.5	111	74	264	49	876	235	104.5	90	434	110	128	176	221	460.5	-	-	-
	731	SER	40-59	m	-						77	109	114	1022	700.5	252	10893	3184	6436	454	1375	3750	25319	13200	5199	8370	7006	8002.5	113	108	38	401.5	151	60.5	864	44	660	157	143	427	860	113	175.5	422	362	440	-	-	-
	732	SER	39-	m	-					neuroinflammation	97	121.5	95	1680	2955	170	5525	703	6433	1888	6502	1358.5	33234	4079.5	3936.5	16077.5	19982	19845	34	45	28	101	108	62	164	42	127.5	80	71	48	474	103	91	1970	298.5	254.5	-	-	-
	733	SER	39-	f	-						120	58	59	411	319	110.5	9811.5	604	21670	153	306.5	305	5173.5	734	7106	1427	1994	7703	33	33	26	75	71	48	152	30	716	56.5	87	50	938	69	170	60	78.5	582	-	-	-
	734	SER	39-	f	-						64.5	68.5	43	418	247	137	1177	115	6733	188	99	505	27075.5	1044.5	4998	1781	293	3800.5	40	37	28.5	60	73	41	448	30	119	58	44.5	52	2612	81	84	193	50	167.5	-	-	-
	735	SER	39-	f	-					neuroinflammation	93	78	83.5	978	503.5	190.5	16634	2363	16291	1040	4518	5017	19856.5	1718	2328	8933	16251	9425	28	28	26	80	141	38	207	30	867	78.5	104	257.5	124	56	97.5	96	157	650	-	-	-
	736	SER	39-	f	-					neuroinflammation	113	115	85	1310	335	131.5	4408.5	723	8570	708	1474	3512	6442.5	1626	4607	9283	15671	13103	37	30	25	184	67	42	77.5	29	141	108	47.5	76	50	59	90	85	157	1027	-	-	-
	737	SER	39-	f	-						431	62	60	209	928	956	3721	238	13972	416	1721.5	4858	19343	1941	2251	3344	3546	19845	52	46	32	70	129	142	145	41	900	85	229	289	1448.5	111	71	113.5	109	445	-	-	-
	738	SER	39-	f	-						136	83	61	2324	610	146	1080.5	432	6934.5	233	294	887.5	3273	1896.5	2699	893	799	8870	77	74	36	884	167.5	78	113	61	148	84	92	94	151	105.5	78.5	98.5	109.5	166	-	-	-
	739	SER	39-	f	-					neuroinflammation	101	147.5	109	1251	1515	486	11760	2853	16891	4274.5	534	1268	9950	12770	2369	4068	2951	4621	40	43	34	132	88	59	536	46	3640	85	70	42	117	284.5	71	123	145	155.5	-	-	-
	740	SER	39-	m	-						276.5	101.5	87	1132	1851.5	1356	8548.5	2398	18464.5	486.5	1428	6486	16944	8089.5	4459	5964	4744	9043	40	42	34	153	97	80.5	265.5	71	2103	71	73	127	2225	178	361	181.5	112	232	-	-	-
	741	SER	39-	f	-					neuroinflammation	86.5	96	75	589	399	142	28239	1110	3043	1069	3327	1031	9253.5	4613	785	19411	15545	14057	45	47	32.5	80	190	77	19935	51	213.5	243	148.5	84	248	114	77	334	214	176.5	-	-	-
	742	SER	39-	m	-					unknown hCoV	115	68	38	177	139	73	374.5	67	548	3201	5816	13786.5	5282	132	276	5239.5	13837	6353	100	33.5	34	117	91	44	146.5	29	726	293	269.5	6900	220.5	248	229	230	416	1379	-	-	-
	743	SER	60+	m	-					unknown hCoV	508	94	75	258	1169.5	117.5	7676	1716	5802	542	1339.5	3180	16221	5864	2078	6898	8231	5054	142.5	139	33	42	129	41.5	120	32	274	63	55	102	264	91	152	147	161	134.5	-	-	-
	744	SER	40-59	m	-					unknown hCoV	50	47	53	144.5	271	96	3478.5	363.5	14092	1179.5	3446.5	2489	15100	1440.5	5191.5	3777	8682	4126	30	43	26.5	56	87	39	104	29	109	161.5	589.5	105	282	86	74	653	1681.5	1404	-	-	-
	745	SER	39-	m	-					unknown hCoV	62	49	35	131	221.5	62.5	251	60	404	473.5	1261	4182.5	3907	115	205	2255	6741.5	1624	65.5	48	34	136	110	48.5	128	52	737.5	104	69	4292.5	478.5	299	336.5	114	121	472	-	-	-
	746	SER	40-59	m	-					unknown hCoV	40	38	40	104	187.5	81	2535	252.5	9660	688	2278	1696	11098	994	3486.5	2767	6063	2698.5	31	37	24	50	81	38.5	74.5	28	102	129	481	95	203	82	76	549.5	1446	1195.5	-	-	-
	747	SER	40-59	f	-					unknown hCoV	72	75	67	1437	738	226	3515.5	809	4175	385	3458	1261.5	24783	3089.5	2765	2864	3240	2348	58.5	49.5	30.5	133	151	81.5	153	41	251.5	188	113	206	925	117	174	178	152	193	-	-	-
	748	SER	39-	f	-					unknown hCoV	872.5	109	89	958	408	173.5	6707	1990	7256	1843	3799.5	14158	28113.5	8830	4859	6859.5	10468	20620	47	45	36	124	126	49	502	36	191	592.5	141	1155	3186	223	93	305.5	339.5	413	-	-	-
	749	SER	60+	m	-					unknown hCoV	64	102	239	314	318	213	39552.5	10796.5	49680.5	322	853	1374	29288	22285	11845	3340	2914	3316	59	70.5	29	58	166.5	178.5	3931.5	82	2289	68.5	81	65.5	772	178.5	191	205	127	109	-	-	-
	750	SER	39-	m	-					unknown hCoV	2255	81	68.5	559	383	464	45415	5957.5	29265	2806	4762	3216	36439	16736	1519.5	6423	6632	6339	47	46	27	95	189	107.5	8790	313	1388	142.5	141.5	510.5	3104	1001.5	223	233	207.5	1117	-	-	-
	751	SER	39-	f	-					unknown hCoV	104	77	59	1003	400.5	199	5724	452	6404	3673.5	6373.5	8469	31477.5	2567	9028	15553.5	26254	12315	36	38	36	63	95	47	1051	37	310	135	192	2622	17419	71	342	379	532	1955.5	-	-	-
	752	SER	60+	m	-					unknown hCoV	64	91	201	302	330	178	33668	8645.5	46989	342	842.5	1477	23916.5	18818	8355	2742	2869	3435	50	50.5	27.5	51	785.5	1252	981	52	1133	56.5	72	64	300	123	116	167	107	107	-	-	-
	753	SER	40-59	m	-					unknown hCoV	60.5	98	73.5	406.5	734.5	1042.5	3205.5	1611	2405	449	1016	1743	9182	11106.5	773	5191	3782	3124	30	34	35.5	139	125	62	195	46	2579	226	105	81	750.5	543	646	479	126	196	-	-	-
	754	SER	40-59	f	-					unknown hCoV	90	66	58	171	536	114	4772.5	1440	6939.5	574	1383	6972.5	26870	4970.5	1594	8346	15182	11085	40	48	25	55	111	58	306	41	756	187	277	167	770	140.5	115	171.5	383	313	-	-	-
	755	SER	40-59	f	-					unknown hCoV	62	76	65	2098	653	207.5	3108	746	3875	855	5002	11990	22308	2553	2475	3765.5	7098	6957	45.5	51	29	111	123.5	72	139	37	212.5	177	115	520	845	96.5	149	161	118	303	-	-	-
	756	SER	39-	m	-					unknown hCoV	3146.5	92	73	753	511	681.5	48380	8080.5	33507.5	2792.5	4625	3000	37773	21338.5	2316	6635	6709	6271	48	50	31	97	244	141.5	4821	287	2878.5	158	150.5	536	2283	1166	290.5	302.5	265	1188	-	-	-
	757	SER	40-59	f	-					unknown hCoV	67.5	77	67	4046.5	621.5	191.5	2821	649	3955.5	2343.5	5897	14224	21624	2261	2534.5	4644	9785	6429.5	44	44	28	394	110.5	64	134	34	230	207.5	106	576.5	811	84	172	165.5	107	304.5	-	-	-
	758	SER	60+	m	-					unknown hCoV	61.5	97	171	285	321	167.5	26334.5	6251.5	42951	341	833	1401.5	18636	16040	6202	2292	2776.5	3461	46	45	27.5	51	421	635	649	39	916	56	65	55.5	237.5	115	92	143	100	92	-	-	-
	759	SER	40-59	f	-					unknown hCoV	64	85	68.5	5030	588.5	185	2568	587.5	3494.5	5817.5	6977	11829	20620	1929.5	2280	5862	11539	4870	41	51	31	1143.5	106	70	120.5	38	193	199.5	110	432.5	681.5	80.5	145	161	126.5	227	-	-	-
	760	SER	39-	m	-					unknown hCoV	2665.5	94	68	616	419.5	507	44046	6509	31866	2473	4184.5	2665.5	33930	18932	2169	5710	6224	5647	39	38.5	27	74	163	87.5	2412	173	1814	136	152	418	1608	751	202	241	222	990	-	-	-
	761	SER	40-59	m	-					unknown hCoV	174	150	164	400	8800	14563.5	45585.5	18636	42928	481	1058	1758	48117.5	29950	12596.5	8598	3981	3013	29	37	80	142	134.5	93	3441	154	29997	219	109	87	1091	880	12737	484	141	210	-	-	-
	762	SER	60+	m	-					unknown hCoV	75	128	416	454	369	178	25022.5	5905	41925	338	904.5	1504	17931	15619	5614	2363	2805	3679.5	44	33	28	49	263	367	462	35	725	58	68	53	200	108	91	131	111.5	105	-	-	-
	763	SER	39-	f	-					unknown hCoV	192	99	143.5	938	954	1489	34603	7759	48083.5	1890	4182.5	5612	36291	21373	21305	12465.5	21373	8084.5	43	40.5	34	116	80	50.5	7450	97	4994	102	162	1752.5	5798	125	472	245	391	1008	-	-	-
	764	SER	40-59	f	-					unknown hCoV	499	271.5	103	433	2026.5	570.5	13660	2146	3096	1415	2954	2906	19297	4095	1610	3001	3965	4381	36	42	35	87.5	111	48	539	62	57	171	322.5	98	226	225	79	661.5	1653.5	2576	-	-	-
	765	SER	39-	f	-					unknown hCoV	146	90	140	823	795	1215	35629	7504	47559	1682.5	3933.5	5110.5	35287	20529	19833.5	11791	20894	7340	33	35	31	91	66	41	4336	71	3571	87	123	1584.5	3955.5	87	417	199	307.5	817	-	-	-
	766	SER	39-	f	-					unknown hCoV	1106	104	76.5	803	345	290	21784	6744	15010	1271	3079	12893.5	44365.5	19913	6452	7328.5	8939.5	18271	50	38	35	115	106	44	699	50	427.5	476	122	998	3249	211	125	277.5	281.5	371.5	-	-	-
	767	SER	60+	m	-					unknown hCoV	75.5	128.5	473	438	415.5	150	14402.5	3252	29550.5	373	1028	1409	11915.5	10675	3119.5	2168	2909	3597	43	34	28	46	164	179.5	276.5	32	486	48.5	57.5	54	174	95	80	131.5	92.5	94.5	-	-	-
	768	SER	39-	f	-					unknown hCoV	137	124.5	316	971	649.5	772	34557	6681	43544	1554	3650	5100	28763	17948.5	18225	11472	19845	7251	47	59	106	372	108.5	60	3942.5	103	3696	108.5	174.5	1660	3364	112	494	250	368	876	-	-	-
	769	SER	40-59	f	-					unknown hCoV	480	351	133	511	2396	764	16243	5777	10869	1601	3215	3149	26334.5	16585	3154	3811	4414	4464	36	43	32.5	94	115.5	52	310.5	72	226	194	364	97	245.5	238.5	96	696	1763	2826	-	-	-
	770	SER	40-59	f	-					unknown hCoV	79	75	67	179	528	135	18522	5747	18567	611	1416.5	6948.5	35219	13888	3180	8623	14883	10768	39	46.5	38	55	110.5	60	1173	69	1526	306	590	146	861	167	218	174	662	281	-	-	-
	771	SER	40-59	f	-					unknown hCoV	70	65	67	163	436.5	108.5	13694	4106	13817	486	1136.5	5783	29881	10211	2288.5	7486.5	12818	8722	33	32	28	43	82	45	611.5	45.5	1146	146	269	143	663	135	172	146	382	253.5	-	-	-
	772	SER	60+	m	-					unknown hCoV	78	138	508.5	437	507	142	12939	2953	27908	390	1096	1534	11590.5	10121.5	3023.5	2185	3160.5	3985.5	45.5	33.5	26	44	168	189	281.5	32.5	451	52	60	51	230	105	76	140	99	99.5	-	-	-
	773	SER	60+	m	-					unknown hCoV	240	67	44	364	324	65.5	1576	251.5	15684	957.5	997	3569	17480	1184	2705	4664.5	3504	9353.5	31	32	26	41	140	56	886.5	86	463.5	205	396	116.5	14818	487.5	239	859	458	207	-	-	-
	774	SER	40-59	m	-					unknown hCoV	83	118	97	528	3203	5071	23254.5	9281.5	23471	394	862.5	1654	21441.5	22171	3148	4785	3813	3230	35	39.5	48.5	112.5	109.5	66.5	1359	84	22061	171.5	79	104	608	461	5017	416	158.5	196	-	-	-
	775	SER	60+	m	-					unknown hCoV	74.5	113	354	392	709	133.5	9448.5	2115.5	22091.5	330	871	1469.5	9461	8009	2244	1840	2634	3206	48	38	26	51	145	136	285	35	440.5	56	63.5	52	260	105	74.5	146	101	98.5	-	-	-
	776	SER	39-	f	-					unknown hCoV	67	63	84.5	464.5	224	169.5	12567.5	823.5	18647.5	671	1981	2647	15405	2593	4155.5	6438	12181	3794	30.5	30	29	74	47	39	1173	34	854.5	54.5	70	836.5	1385	54	134	87	147	304.5	-	-	-
	777	SER	40-59	f	-					unknown hCoV	59	62	54	120	374	101.5	9883	3160.5	9667	447	1023	5041	31147	8793	1871	6771.5	11652	7662	31	34	27	39.5	77	48	456	43	1015	125	181	122	607	123	160	128	293	216	-	-	-
	778	SER	39-	f	-					unknown hCoV	66	145.5	100	721	1037	210	30576.5	7952	20757	1962.5	6292	22251.5	45563	18408	3329	8468	12211.5	8230	96.5	82	237	738	206	117.5	2663	237.5	1122.5	189	520.5	1840	4246.5	500.5	679	1106	899	4147	-	-	-
	779	SER	40-59	f	-					unknown hCoV	465	258.5	133	477	2165.5	535	11028	4305	7835	1452	3163	3232.5	20962.5	13192.5	2733	3480	4259	4657	34	45	33.5	82	115	50	279	64	156	182	346.5	93.5	195	232	92	661	1728.5	2828.5	-	-	-
	780	SER	40-59	m	-					unknown hCoV	152	86	74	1171	841	183	4054.5	858	9066.5	1860	638.5	2300	7734	3323	1433	1536	472.5	878.5	39.5	45	35	100	161	50	413	53	1060	100	88	142	418	351	174	832.5	157	248	-	-	-
	781	SER	39-	m	-					unknown hCoV	162	52	78	380	471	82	1289	128	12340	311.5	532	1149.5	2972	331	599.5	845.5	2193	7701.5	36	33	45	117	78	40.5	92	36	2828	74	132	134	554	71.5	324	116	135	260	-	-	-
	782	SER	40-59	m	-					unknown hCoV	63.5	107.5	78	398	2376	3540.5	18978	7555.5	17454	320	752	1438	15292	19001	2111.5	4117	3310.5	2600	38	42	44	86.5	83	52	908	57	17021	134	62.5	79	366	327	3449	351	182.5	174.5	-	-	-
	783	SER	40-59	f	-					unknown hCoV	444	229.5	134.5	433	2041.5	465.5	10164.5	4107.5	7249.5	1375	3105	3244	20483	12360	2630	3285	4028	4641	36	45	33	74	115	51.5	287	65	155	177	347	96	205	247	93.5	665	1769.5	2820	-	-	-
	784	SER	40-59	m	-					unknown hCoV	44.5	41	36	159	201	136	2382.5	476.5	8538	94	153	1339.5	15235	3530	3219	1075.5	1050	5509.5	38	53	26	34	56.5	34.5	83	23	3289.5	43.5	35	49	106	65	444.5	44.5	42	57	-	-	-
	785	SER	40-59	m	-					unknown hCoV	111	56	68.5	785	676	143	2766	559.5	6435	1145	455	1749	5585	2257	1032	1015	357	766	36	35	29	77	111	40	319	44	823.5	77	70	121	310.5	215.5	133	647	114	198.5	-	-	-
	786	SER	39-	m	-					unknown hCoV	407	107	86	960	509	120	1329	148	11887.5	2131	8480	5107	3071	330	604	19069	31808.5	26357	36	37	44	180	79	45	106	41	3509	92	202	143	789.5	108	452	326	804	440.5	-	-	-
	787	SER	39-	f	-					unknown hCoV	68.5	136.5	145	651	893	317	15360	6190	43841	1608	5509	21179	30542.5	19673.5	14976	5984.5	10801	7982.5	66	92	244	718	190	111	617	203	8180	180	477	1605	1379	505	1241	976	830	3580	-	-	-
	788	SER	40-59	m	-					unknown hCoV	123	58	65.5	921.5	739	144	2596	498	6237.5	1025.5	484	1867	5704	2002	1131.5	1019.5	413	946	38	36	31	79.5	115	38.5	332.5	44	848	75	71	121.5	322	203	142	677	112.5	207	-	-	-
	789	SER	40-59	m	-					unknown hCoV	130	53	66	957	764	149	2575.5	481	6011	1006	540	1887	5947	1949	1105	1043.5	420	976.5	38	37	31	81.5	123	43	346	44	848	84	69.5	127	332	215	138	680	105.5	210	-	-	-
	790	SER	60+	m	-					unknown hCoV	135	59	35	309	227.5	62	956	154	10040.5	2053	1721	3191	12256.5	715	1627	10217	7280	15867	30	28	23	38	139	43.5	580.5	74	261	107.5	152	98	12620.5	354	167	706	192	217	-	-	-
	791	SER	40-59	m	-					unknown hCoV	92	60	49	433	220.5	144	2395	445	8885	155.5	475	1947	14534	3183	3274	4607	7129	32618	37.5	52	24.5	36.5	59	32.5	81	24	2991	45	47	52.5	113.5	71	401	51.5	52	239.5	-	-	-
	792	SER	39-	m	-					unknown hCoV	43	35	38	63	301	71	943.5	166	9141	89	499	2136.5	20164	1823	3227	750	356	745.5	99	34	28.5	54	129	48.5	80	33	8722	52.5	45.5	282	28119.5	155	698	2097	47	71.5	-	-	-
	793	SER	40-59	f	-					unknown hCoV	42.5	73	34	231.5	187	102	2266	329	1805	2980	9618	5194	3919	265	166	8374	21441	7163.5	53	34	27.5	58	78	46	3472	438.5	1493	59	107	264	8154.5	1573	367	362	1026	232	-	-	-
	794	SER	39-	f	-					unknown hCoV	1199.5	115	84.5	1988	261	118	24304	3400	22650.5	2095	1332	7749	10912	4824	1779	26893	17417.5	26653.5	45	37	27	117	83	42.5	3923	40	266	60	86	145	1059	68	81	209	102	1619	-	-	-
	795	SER	39-	m	-					unknown hCoV	70	42	36	88	284	82	736	122.5	8325	180	1034	2628	15341	1242	2301	2724	5913	14752.5	92	37	29.5	54	146	51.5	89	34	8062	51	45.5	305	28462	214	651.5	1885	52.5	722	-	-	-
	796	SER	39-	f	-					unknown hCoV	1407	140	158	1856	289.5	151	36701	11273.5	46453	1912	1188	7059	24042	16026	5799	26254	16312.5	25616	47	35	27	94	78	41	6509	61	1240	64	83	123	913	100	115	177	98	1353	-	-	-
	797	SER	40-59	f	-					unknown hCoV	35	62.5	58	190.5	154	106	7277	1798	29253.5	1927	6459	3514	4925.5	1982	272	6084	15588	5334	98	45	39	75	192	191.5	9996	3399	16007	63	67	211	17597	11041.5	617	875	325.5	211	-	-	-
	798	SER	40-59	m	-					OC43	56.5	52	34.5	357	99	63.5	10475	1057.5	6245	1359	1150.5	3246	4284.5	889	836	9863	5285	1102	44	48	28	59.5	306.5	50	167	45	268	98	69	77	120.5	80	85	1455	2242	155	-	-	-
	799	SER	40-59	f	-					unknown hCoV	74	50	44	220	139	94	2854	944	19685	1148	3869	2530	4260	1188	190.5	3816.5	10930	4186	65	44	36.5	74	174	148.5	8082	2879.5	11954	60	62.5	223	15456	8996.5	589	714	161	232	-	-	-
	800	SER	40-59	m	-					OC43	93	91	108.5	256	521	242.5	7051	1234	4757	1112.5	3956	2541	19297	3347	998	25615.5	20563.5	4442	47	49.5	59	252	195.5	61	524	45.5	714	427	553.5	1319	2179.5	300	171.5	1593.5	1123.5	6109.5	-	-	-
	801	SER	39-	f	-					229E	142	66	115	523	1024	119	38754	7316	31923	823	595	2090.5	16455	14561	3275.5	1422.5	465	2709	31.5	38	46	45	91	36	2672.5	98	4900	43	42	192	177	166	279	45	44	144	-	-	-
	802	SER	39-	f	-					unknown hCoV	82	99.5	92	3165	1388	172	5041.5	460	2954	1334	5426.5	2725	44616.5	3469.5	2149	19879	29904	9924	39.5	42	94	202	93	40	333	40	164	69	77	460	1275	138	182	336	591	1789	-	-	-
	803	SER	39-	m	-					229E	98	117	91	240	865.5	397	44046	5053	14362.5	604	1809	1405	23859	13844	6463	9607	15253	4782.5	78	59	41.5	82	154	67	3814.5	423	4405	95	129	1345	3472	337	315.5	673	470	4593	-	-	-
	804	SER	60+	f	-					unknown hCoV	256	251.5	66	375	617.5	131.5	5203	1478	3800	5583	5451	8991	9865	12879.5	519.5	7496.5	9218	11134	42	50	30	81	120	42	279	47	2267	110	131	273	943	227	608.5	3120	253.5	601	-	-	-
	805	SER	40-59	m	-					OC43	86	91.5	108	319	536	235	7149	1289	4166.5	863	2435	3581	19457	3483	837.5	17028	20324	11089	55	66	52.5	263	268	71	700	54	748.5	364	583	1845	2823	469	193	844	815	7205.5	-	-	-
	806	SER	40-59	m	-					229E	118	110	109	355.5	193.5	214	47490	17878.5	39176.5	364	587	5340.5	49201	26163	9099	7480	5252	5813	41	39	72.5	185	85	53	7253	399	29005	69.5	92.5	148.5	2200	376.5	12041	134	174	185.5	-	-	-
	807	SER	40-59	m	-					229E	98.5	77	52	167	226	107.5	9215	1280	4624.5	358	719	5088	18818	5615	8134	5877	6721	4838	44	46	31.5	178	78.5	59	876	206.5	2753	88.5	74	157	524.5	218	865	98	85	271	-	-	-
	808	SER	40-59	m	-					OC43	101	106	191	357	485	246	7007	1173	4361	1216	4015	4290.5	19069	3217	913.5	23278	28273	15856.5	63	56	78	293	324	71	582	53	705	355	475	1815	2329.5	364	181	948	947	8119	-	-	-
	809	SER	40-59	m	-					229E	97	113	106.5	532	200	198.5	47171	16980	38024	361	499	5089	44183	24749	8998.5	6339	4533	5389	44	47	66.5	180	83	56.5	8004	554	29312	180	87.5	149	2023.5	375.5	11141	125	161.5	197	-	-	-
	810	SER	40-59	m	-					OC43	52	63	37	2096	122	73.5	9521.5	948	5064	2031	2741	3153.5	3731	782	656	20962	13513	5675	39.5	40.5	27	148.5	147	55.5	163.5	46	159	113.5	73	94	111.5	76	73.5	630	881	2204	-	-	-
	811	SER	40-59	m	-					OC43	57	64.5	35	2091	135	82	10603	1068.5	5985	3360	3433	3616.5	4209	881	779	27737	16323.5	6495	41	40	27	189	310	52	171	48	229	126	102.5	103	121	81	82.5	998	1439.5	3255	-	-	-
	812	SER	39-	m	-					229E	80	91	76	138	753.5	182	20837	1673	5986	599	1763	1600	21647	4118.5	4577	9702.5	15617	4906.5	86.5	53	36	73.5	117.5	64	2599	212	696	92	129	1271	2333	280	148.5	643	441	4420.5	-	-	-
	813	SER	40-59	m	-					229E	172	99	86.5	298	223.5	184	47490	16225	30291.5	385.5	726	4859.5	48562	24977	8038	8593.5	6392	4716.5	47	47	92	185	86	60	8307	1170.5	34036	84	71	157	4289	1078	14502	218	85	239.5	-	-	-
	814	SER	39-	f	-					unknown hCoV	245	49	151	354	282	70	731	280	3601	440.5	630.5	2551	1564	1049	989.5	1045	2015	4084	57	79	46	93	69	48	1166.5	29.5	484.5	190.5	83.5	817	705	180	117	109	72	1135.5	-	-	-
	815	SER	39-	f	-					unknown hCoV	304	54	205	651	323.5	80	824	338	4504.5	632	1312.5	8763	1867.5	1258	1265.5	1777	3943	9134	52.5	72	44.5	98.5	75.5	44	1215	28	498	202	79.5	1024	710	191	117	86	63	659	-	-	-
	816	SER	40-59	m	-					unknown hCoV	50	89.5	57	287	298	233	3298	1686.5	2857	246	301	1605	6611	9429	662	1660.5	2207.5	1698	54.5	75	31	76	291	80	167	58	70	116	117	199	1543	165	85	169	131	219	-	-	-
	817	SER	40-59	m	-					unknown hCoV	196.5	104	62.5	817	892	530	12150	2540	5976	836.5	1745	3497	25319	11498	2509	6069	6691	7709	48	63	30	98.5	137	92	305	63.5	364	103	132	222.5	2916	225.5	165	255	247	454	-	-	-
	818	SER	60+	f	-					unknown hCoV	54.5	96	40	2212	237	128	1021	300	2121	853	4080	6622	12097	2235	1834.5	11830	18057	9227	54	29	34	52.5	65.5	36	46	22	2229	63	48	955	463	133	3551	354	206.5	2692	-	-	-
	819	SER	60+	f	-					unknown hCoV	66	128	53.5	16702	290	154	1047	303	2015	2779	10810	22605	12457.5	2277	1842.5	22149	33143	39119	73	31	28.5	614.5	74	39	51	21.5	1913	78	53	1173.5	473	126	3129.5	414	276	9165	-	-	-
	820	SER	40-59	m	-					unknown hCoV	65	76	52	2045	224	108	1922	434	17466	1226	2672	7843	15137	1286	2862.5	8655.5	15304	7341	25	23	22	36	37	31	44.5	22	100	40	33	36	117	43	60	58	85	49	-	-	-
	821	SER	40-59	m	-					unknown hCoV	70	110	108	1864	314	165	36473.5	5808	36017	1218	2516	7842	21510	13212	7298	9109	15222	7037	28	26	23	30	35	33	517	50	827.5	45	38	41	167	97	105	58.5	76	52	-	-	-
	822	SER	40-59	m	-					unknown hCoV	42	72	54	936.5	335	184.5	5811.5	510	5708	5013.5	5794.5	7643.5	12688	2495	673	7106	10385	14289	32	49.5	26	169	269	242	3179	43	142	580.5	480	465	10786	1746	87	2558	1768	1508	-	-	-
	823	SER	40-59	m	-					unknown hCoV	43	79	50	5935	311	167.5	4661	429	4825	3218	5723	9881	10611	1876.5	594	6653	15206	17896	31.5	51	44	204.5	365	259.5	3091	45	136	328	395.5	260	10904.5	7273.5	100.5	1737	1678.5	1329.5	-	-	-
	824	SER	39-	f	-					unknown hCoV	53.5	76	73	442	1115	171	7692	1344	12161.5	657	3304	500.5	20973.5	3534	1013.5	6813	12711.5	2942.5	38	44	74	96	108	59	4321	398.5	2366	141.5	100	142	7394	831	383	493.5	403	500	-	-	-
	825	SER	60+	m	-					unknown hCoV	44	67	45	4687	294	167	4946	429.5	5193	1668	5213	6017	11330	1895.5	644	4232	9434	12426.5	31	56	44.5	205	482.5	272	3211	43	145	296	320	233	11271.5	4743	103	1511	1448	1247	-	-	-
	826	SER	60+	f	-					unknown hCoV	399.5	111	64.5	608	835	179	6250	2150	3935	16396.5	16594	16484	12052.5	16889.5	604.5	15126	18499	19924.5	60	52.5	34.5	98	137	46.5	262	44	2805	592	570	580.5	984	236	1694	3259.5	1593.5	714	-	-	-
	827	SER	60+	f	-					unknown hCoV	472.5	96	62	565	694	156	6116.5	2005	3680	13290.5	13407	15793	11167	15879.5	587	12879	16944	18750	49	54	32	90	190	48	264	41	2628	306	452	558	905.5	236	1366	2845	992.5	1079.5	-	-	-
	828	SER	40-59	m	-						140.5	89	44.5	1063	429	120.5	6328	1204.5	9134	725.5	3018	2865.5	29938	4639	2977	8187	9957	2770	106	95.5	35	245.5	122	74	225.5	48	198	113	129	315.5	625	213	139	269	236	358.5	-	-	-
	829	SER	39-	f	-						202.5	73	83	456.5	530	319.5	5443	1591	19308.5	219.5	320	2143	37614	8646	8710	4258	3761	3359	38	41	26.5	51	110.5	130	142	43	1095	525	136	80.5	1205	187	236	150	230	129	-	-	-
	830	SER	39-	m	-						358	74	53	2679	559	265	5637	450	7633	678.5	3831.5	2685	24874.5	2039	2830	3861	7069	5060	48	35	27.5	153.5	70	45	75	32	89	68.5	71	77.5	581.5	103	102	99	119	387	-	-	-
	831	SER	39-	m	-						61	90	122.5	5797	1025	153	8126.5	331	13515	1112.5	2831	1146	21715	1157	2846	9714	12862.5	3569.5	106.5	81	38	247.5	206	59	191	40	284	89	95.5	92	15557.5	146	82	671	470	196.5	-	-	-
	832	SER	39-	m	-						395	132	77.5	731	976	956	11792.5	1181	14404	1268.5	3983	8048	11853.5	5510	1981	23254.5	16749	16642	42	39	33	112.5	120	46.5	234	41.5	1418	113	87	168	591	128.5	158	144	140	139	-	-	-
	833	SER	39-	m	-						91	189	95.5	4803	438.5	337	7666.5	2558	28341.5	848	2474	8104	36302.5	7693	7649.5	26938.5	36131	7291	48.5	70	29	184	514	86	202	50.5	4971.5	156	96	338	1798	107	808	721	547	257	-	-	-
	834	SER	39-	f	-						434	83	98	786	684	870	14016	1373	13602	488	1148.5	5397.5	5975	3773.5	1487.5	6491.5	7796.5	15999	33	44	29	392.5	95	52	157	32	330.5	98	155	239.5	89	88.5	63	148	445.5	612.5	-	-	-
	835	SER	39-	f	-						1877	84	60	884	353	518	5895	1853	15204.5	543	2294.5	1783.5	13695.5	5319.5	7008	3936	7731	9701.5	66	47	48	138	365.5	65	145	52.5	699	145	148	147.5	603	222.5	179	3062	319	410	-	-	-
	836	SER	39-	m	-						63.5	166	70	558	737	395	10071	1453.5	6547	2266.5	7308	2556	18134	10019	2451	9439	18499	10687.5	37	35	26	49	53	41	257	54	604	51	54	44.5	182	145.5	121.5	87	101	79	-	-	-
	837	SER	39-	f	-						132	113	149	836.5	468	114	5647	1575	18818	3615	5198	4633	17997	3273	1930	14853.5	17201	25342	39	39	32	86.5	113	47	183	26	360.5	61	63	258.5	76	81	85	92.5	246	1332	-	-	-
	838	SER	39-	f	-						1499	103	70.5	789	351	101	8367.5	1079	4982	684.5	2772	2917	29356	3698.5	2831	4279.5	7878	15076	61	52	38	190	300	53	191	53	760	63	73	92	377	96	295	101	99	541.5	-	-	-
	839	SER	39-	m	-						182.5	52	61	685.5	747	796	551	132	4584.5	301	378.5	1226	14264	469	3104	853.5	700.5	8598	361	88	43	127.5	526.5	177	224	52	232	118	82	103	2394.5	123	85	214	148	139	-	-	-
	840	SER	39-	m	-						650	131.5	98.5	477	537.5	254.5	17470	3768	18943.5	2587	7238	11099	18613	10260	764	9751	17746	8455	51	51	33	96	78.5	61	161	62	1116	80	67	185	624	125	261	152	104	213.5	-	-	-
	841	SER	39-	f	-						5518	205	55	2202	1355	1677.5	2806	518.5	8632	844	3742	3593.5	17322	1645	4055.5	4906	12002	21692	79	66	33	75	110	59	237.5	35	329	82	57	149.5	1108	235	222	165	86	300	-	-	-
	842	SER	39-	f	-						141	83	60	1197.5	472	301.5	17884	1758	9687	330	863	3888	26243	6678	4042.5	2031	2462	10914	130	90	31	126.5	153	55	1021.5	54	2023	106	74	500	29690.5	461	588.5	2004	296	1874	-	-	-
	843	SER	39-	f	-						2058.5	148	190	1489	1195.5	504	16329.5	1044	18499	899	2648.5	2424	32185	2767.5	5616	9743.5	11989	14501	55	46	29.5	273	150	58	5585	48.5	1104	116.5	102	62	2679.5	182.5	192	271	212	157	-	-	-
	844	SER	39-	f	-						277	78.5	120	1499	695	206	9374	716	14027	206	518.5	3658	44046	6389	6707.5	6719	4704	1927	45.5	38	31	110	556.5	49	181	36	224	83	64	59	2897.5	229	151	250.5	80.5	262.5	-	-	-
	845	SER	39-	f	-						105	110	151	799	516	112	7606.5	1062.5	12789.5	863.5	1571	2419.5	14985	1899	2208.5	10705.5	9388	6777	131	63.5	92	150	109.5	62	242.5	86	2911	95	107	164	488	332	574	1301	151	8534	-	-	-
	846	SER	39-	m	-						130.5	83	62	1563	970.5	264	11850	1051	10410	824.5	858.5	1592	19001	3872	2911	4862	3098	3876	44.5	51.5	31	90	103	50	318	65	707	78	58	78	664	152	131	311	313	147	-	-	-
	847	SER	39-	m	-						358	91	38.5	696.5	270	185	1316.5	107	7862	417.5	4170	2597	8422	366	3181	5507	14450	14719	54	42	30	69	73	49	156.5	31	224	85	74	57	137	80	128	256	128	226	-	-	-
	848	SER	60+	m	-						140	152	53	727.5	705	934	4426	389	5166	730	1462.5	6989	11410	808	1153.5	4058	3694	5129.5	117	65	38	96	512	484	335	59	657	128	221	438	858	311	247.5	852	230	141	-	-	-
	849	SER	39-	f	-						62	72	61	362	271.5	115	16113	1486	9168	228.5	697	1740	37705	5997	7231.5	5523	5842	7110	55	46	29	52	117.5	51.5	217	57	974	81	61.5	215.5	2893	222	415	225	105	492	-	-	-
	850	SER	39-	m	-						64	67	51	388	183	95.5	29014	6504	21145	341	1338	6184	38093	9765	7218	7590.5	8214	12121	35.5	38	27	95.5	64	47	242	35	651	67	110.5	125	243	94	121.5	269.5	296	900	-	-	-
	851	SER	39-	f	-						546	83.5	72.5	350.5	746	145	10735.5	1872	14939	1453	3291	11129.5	33336.5	6742	1750.5	6850	8115	8372	39	48	30	86	130	50	523.5	36	270.5	142	68	395	4699	119	75	233	71	328	-	-	-
	852	SER	39-	m	-						342	81	46	8019	541.5	152	12967.5	442.5	5331	3966.5	4622	4604	3637	1377	3183	10986	14993.5	15307	34	39	30	56.5	58	46	991	122.5	2068	162	63	65	2649	198	225	237	122	227	-	-	-
	853	SER	39-	f	-						2047	171	78	18476	744	507	12751.5	660	13058	1263	4596	18294	12266	1245	1237	13772	21236	23482.5	34	42	31	146.5	82	54	1115.5	35.5	217.5	69	69	541	299	69.5	70	175	191.5	469	-	-	-
	854	SER	39-	f	-						249	65.5	67	496.5	467	92	1723.5	205.5	5284.5	747	2476	5161.5	39735	4628	6097	6336.5	11718.5	5983.5	47	38	28	70	55	45	101	32	185	46	41	114	1230.5	109	351	120	57.5	399.5	-	-	-
	855	SER	39-	f	-						493	81.5	61	1281	445	115	1024	327.5	8837.5	307	845.5	4060	15918	1897	3247	3028.5	4579	21145	41	30	27	72	62.5	44	70.5	30.5	88	59	56	44	144.5	80	100	66	90	160.5	-	-	-
	856	SER	39-	f	-						4973	76	68	619	547.5	109.5	4284.5	660.5	18122.5	778	1014	5052	22217	3882	7971	2620	2691	6765	357.5	47	35	95	158	54	198.5	40	727	917	247	381.5	861.5	183.5	196	274	73	485	-	-	-
	857	SER	39-	f	-						1469	76	61.5	809	3945	4237	19320	3294	7726	855.5	1201	5965	29128	5019.5	2365.5	4097	5071	12362	40	40	29	117	74	66	221	33	1157	61	43	737	1658	344	437	134	113	616	-	-	-
	858	SER	39-	m	-						1579	99	82	657	2097	2564	27942	3700	21555	2665	8948	7375	27463	13927	4741	15077.5	25342	17864.5	40.5	39	29	49	67	76.5	2769	33	1013	106	403	185	1124	781	132.5	240	498	301.5	-	-	-
	859	SER	39-	m	-						264	122	74	790.5	557	138	6025	511	10719.5	1806.5	7542.5	1065	25045.5	2226	4665	17466	32025	8985	244	60.5	34.5	139	117.5	70	185	56.5	1376	147.5	191	105	4755.5	155	361	561	649.5	320	-	-	-
	860	SER	39-	f	-						1611.5	83	98	1342.5	484	105	15521	1205	12516.5	6557	1357	2609	9808	2139	3452	8226	5765	20711	41	37	26	64	119.5	38.5	135	30	273	75	48	38	366	108.5	123	71	48	141.5	-	-	-
	861	SER	39-	f	-						66	70	51	276.5	305	98.5	3404.5	620	5648.5	406	1412	3119	34671	3077.5	4181	7772.5	13577	4278	49	34	25	80	81	45.5	138	32	131	65.5	52	365.5	1891	86	100.5	122	110	204	-	-	-
	862	SER	40-59	f	-						81	194	120.5	2147	910	205	16548.5	4060	8378	1133	3215	9282	14840	10928	3416	8077	14142.5	8144	50	43	61.5	125.5	103	58	512.5	103	8430	115	186	607	1775	302	2236	235	182.5	327	-	-	-
	863	SER	39-	f	-						1747.5	54	49	381	306	122	5278	821.5	6959	165	661	839	1881	1751	2694	479	693	6699	36	41	26.5	46	50	38	88	25	461	41	40	51	107	52	59	86.5	111	166	-	-	-
	864	SER	39-	f	-						133	80.5	75	3419	918	135	1817	496	9840	507.5	2484.5	7066	9154	4046	790.5	5928.5	14028	19502.5	2503	40	43	395.5	104	43	149	38	3573	59	62	457	495	104	217.5	145	235	2631.5	-	-	-
	865	SER	39-	f	-						798	79	44.5	1956	272.5	288	2056	527	9191	1217	6603	3488	9329.5	2776	3679	6977.5	10534	8825	52.5	29	27	160	53	37	78	33.5	287	64.5	99	70	439	69	157	200	398	181.5	-	-	-
	866	SER	39-	m	-						1005	81	54.5	2108	428	112.5	2945	219	7049	2317	9486	582	22947	942	6614	14248	27395	9401	41.5	30.5	26	104	57	40	84	29	102	51	80	41	294.5	152	87	184	135	183	-	-	-
	867	SER	39-	f	-						1758	58	51	2499.5	286.5	190.5	2883	360	16397	247.5	653	2741	20164	3216	7933	2347	2904.5	9431.5	37	40	28.5	65	53	41	77.5	44	316.5	45	61	84	122	56.5	108.5	48.5	62	339	-	-	-
	868	SER	39-	m	-						102	86	139	29676	302.5	157	7571	524	5123.5	758.5	1796.5	1485.5	23254.5	1993	2951	4857	7165	3949	41	36	41.5	297	214	42	472	37	894	73	60	49	934	103	118	150	159	61	-	-	-
	869	SER	39-	f	-						174	59.5	44.5	4005	277	80	2941	5398	6466	401	702.5	561	5549	1497	1119.5	2314	4361	8049	112	140	33.5	79.5	318.5	58.5	197.5	551	218	71	66	38	7406	90.5	96	182.5	109	106.5	-	-	-
	870	SER	40-59	m	-						105.5	59.5	47	263.5	601.5	180.5	4400.5	624	9356	250	1455.5	1772	4282	448	986	1117	2591	11046	195	42	30	99	77	55	1092	127	2302	95	115	278	252.5	291.5	140	226	345.5	1412	-	-	-
	871	SER	39-	f	-						929.5	57	36.5	315	991	151	21396	1683.5	5148.5	461	1408	1745.5	21795	4505.5	1105	3356	4425	4665	39	44.5	39	51	95	42.5	718	117.5	899	60.5	73	46	4736	186	104.5	315	169	70	-	-	-
	872	SER	40-59	f	-						589.5	121.5	118.5	571.5	744	217	12592	3277.5	12703.5	834.5	1634.5	2646.5	23517	9237	1817	6784	8900	6839	48	45.5	34	70	85	58	492	60	844	149	259	99	10094.5	289	116	334.5	264	1114	-	-	-
	873	SER	39-	f	-						626	136	83	2725	740	136	7126	1370	10942	3082	7828.5	5910.5	23905	3762	4869	38012.5	20050	12059.5	42	34.5	33	76	80	44	224	37	4695	61	70.5	446	12582	228.5	1395	641	145.5	2047.5	-	-	-
	874	SER	39-	f	-						2152	84	75	1681.5	2132	137	13903	945.5	7842	2629	1249	8314	23380	3091.5	1402	6413	3248	4192	52	67.5	30.5	75	74	49	115	35	775	96	138	354	5582.5	80	155	468	124.5	307	-	-	-
	875	SER	40-59	f	-						477	106	61	1160.5	453	306	6464	1032	3527.5	1208.5	3877	4294	17528	4396.5	2596	22536.5	17315	22650.5	138.5	46	39	81	148.5	53	668.5	200	510	157	71.5	203	3181.5	161	225	247	246	319.5	-	-	-
	876	SER		m	-						1053	78	68	17883	916.5	161	5850	507	6775	3295	4452	5489	4932	1011	2264	8775	14935	6490.5	53	78.5	38	8129	417	217	319.5	71	3531	105.5	105	340	4976	177	712.5	1060.5	205	177	-	-	-
	877	SER	39-	m	-						80	83.5	86	201	366	95	8423.5	442	7237.5	342	1235.5	3032.5	22673	1031	2734	6605	13301	4531.5	41	46	93.5	84.5	76	45	227	75.5	812	56	61	87.5	507.5	71	152	254	242	588	-	-	-
	878	PLA EDTA	60+	m	+	+	29	Symptom Onset			38480	19559.5	6608	38834	37066	14674	14001	9519	4236.5	208.5	352.5	1233.5	11851	22012	1246	1914	1707.5	4079	5102	4082.5	976	1150	24529.5	2548.5	650	179	289	369.5	219.5	102.5	350	442	130	326	118	147	+	+	+
	879	PLA EDTA	60+	m	+	+	18	Symptom Onset			47011.5	28033	11439	49384	43008.5	15247	5390	866.5	15830	360.5	978	2269	16146.5	11616	2076	3716	4127	2620.5	3647	937	208.5	1731.5	1755.5	224.5	183.5	44.5	220	114.5	66	120.5	548.5	362	141	130	68	111	+	+	+
	880	PLA EDTA	40-59	m	+	+	1	Symptom Onset			108	125	121.5	1110	17484	3509.5	8168	5021	2630.5	1266	872	1212	13337	16908	1096	5262	9052	8089	40	41	33	157	6926	232	417	220	231	93	70	132	343	638	139	144	181	426	-	-	-
	881	PLA EDTA	39-	m	+	+	5	Symptom Onset	4		40168	19993	5325	36382	43955	2944	3350	657.5	3525	615	1425	7597	16935	3650	3793.5	4206	5394	6512	7649	4246.5	682	1413	2238.5	173.5	884	32	569	68	58	145	386	135	111	99	146	68	+	+	+
	882	PLA EDTA	60+	m	+	+	18	Symptom Onset			15952.5	1445	855	21783.5	3512.5	1419.5	24977	7199	18077	808	3187	4545	46315.5	21601	4811	10036	14407	16097.5	4635	1539	257.5	3875	2065.5	45	300	43	244	109	225	257	732	162	209	495.5	621.5	700.5	+	+	+
	883	PLA EDTA	40-59	f	+	+	15	Symptom Onset			1129	1519.5	133	13402.5	1790	1766	13358	5808.5	14313	659.5	1492	12281	14994	17542.5	10619	3656	5938	11141	20632	19139	779	3309	28946.5	120	352	44	871	183	611	383	174	210	330	1009	2603	674	-	+	+
	884	PLA EDTA	40-59	m	+	+					198	70	63	3548	296.5	92	8951	918	13150	2777	4824	13133.5	9595.5	3010	949	11173.5	11230	8357	52	64	32	244	230	54	182	34.5	133	132	86	214	956.5	186	166	141.5	77	55	-	-	-
	885	PLA EDTA	60+	m	+	+	7	Symptom Onset	2		892.5	98	57.5	9987.5	3546	195	11382	328.5	9315	398.5	748.5	3369	17051.5	1360.5	1459	4687	5518	12123.5	540	290	53.5	421	361	74	538.5	65	2465	102	81	338.5	533	144	98	478	115	1264	-	+	-
	886	PLA EDTA	40-59	f	+	+					30839	11732	3057	43293	37933	46852	3789	1626	19388.5	4898.5	12503.5	9369	25239.5	6262.5	4751	20369.5	23095	23426	25628	1372	4241.5	853	16758	2415	349	48	773	136	216	135	2957	797	80	462	359	426	+	+	+
	887	PLA EDTA	39-	m	+	+	25	Symptom Onset	4		51391	36815	22285	58359.5	43475.5	18225	17342	12149.5	4297.5	4032	8043	1611	23186.5	28467	1770	6653	9406	14670.5	4811.5	2769.5	400	11345	11633.5	601	546.5	330.5	390	212	149.5	212	509	1435	354	245	234	514	+	+	+
	888	PLA EDTA	60+	m	+	+	10	Symptom Onset	1		36793	13182.5	2403	22023	14813	1723	15049	2851.5	17697	2143	3299.5	6906	38458	7348	1364	4480.5	2948	5239	7948.5	1084	168.5	1017.5	21352.5	931	489	74	1114	586.5	77.5	85	1429.5	291	71	139	87	82	+	+	+
	889	PLA EDTA	60+	f	+	+	28	Symptom Onset	3		51562	37921.5	20848	40032	52098	48710.5	6663.5	1535	13216.5	1049	2213.5	3158	25216	8467	4576	5388.5	6381.5	2916	4483	2316	572	9140	6496	3536	771	130	1266	385	325	455.5	1001	613	352.5	714	558	312	+	+	+
	890	PLA EDTA	40-59	m	-	+	7				41	38	38.5	239.5	215	56	3066.5	393.5	9264	87	84	1391	5639	462	804	535	1678.5	592	65	34	25	71	65	48	112	31	467	69	46	123	277	116.5	96.5	65.5	61	228.5	-	-	-
	891	PLA EDTA	40-59	m	+	+					1207.5	198.5	79	6649	10625	2171	16491	2581	4391	207	406	2248	7744	3272	337.5	1677	1831	12972.5	8793	9950	181.5	1449	7270	417	848	59.5	849	328	138	224	2303	284.5	335	1348	284	613	-	+	+
	892	PLA EDTA	60+	f	+	+	24	Symptom Onset	3		48448	34021	19571	36302.5	51071.5	46487	6544.5	1492	12974	1017	2196.5	3032	24646.5	7732	4398.5	5155	6106	2917	5071.5	2695.5	666	11276.5	7990	3056.5	847	123	1199	363	312.5	425.5	1011	565	368	671	556.5	315	+	+	+
	893	PLA EDTA	60+	f	+	+	12	Symptom Onset	3		15971	9335	927	20278	39142	45620	6674	1318	13656	975.5	2107	3230	28227.5	8489	4830.5	5335	5714.5	2484	6748.5	1362	179	13448	20927	3621	401	106	973.5	456	237	371	885	573.5	253	569	467.5	250	+	+	+
	894	PLA EDTA	60+	m	+	+	6	Symptom Onset			234	97	51.5	7662	38230	45141	4293.5	478	8162	238.5	496	462.5	16412	3216	2209.5	1583	1794	2486.5	625	272	37	3618	10588	5413	479	43	565	92	65	96	1469	470	165	234.5	113	92	-	+	-
	895	PLA EDTA	40-59	m	+	+	14	Symptom Onset			57892	41993	27646	45574	42620.5	41149	21795	16622	4242	777	1526	5314	42472	32116.5	891	3701	2629.5	1492	4381	2743	1079	6730	27375.5	26111.5	391	74	331	192.5	95.5	114	1653	665.5	83	240	120	94	+	+	+
	896	PLA EDTA	40-59	m	+	+	2	Symptom Onset			9243	760	324	37842	39621	44274	32276	13137	6597.5	604	2006	4450.5	41218	28011	1835.5	8498	10029	4352	34934	31981	5440	3957.5	33682	3381	8807	1611	4140.5	342	369	408	8005	5614	258	5187	394	232	+	+	+
	897	PLA EDTA	60+	m	+	+	16	Symptom Onset	2		42358	20974	7152.5	48220	24749	5803.5	7707	243	6304	2448	532	2129	11779	1016	923	3097	3827	8611	6610	3844	879	2191.5	31910.5	624	747.5	191	2067	187	174	258.5	438.5	496	100	609.5	226	924	+	+	+
	898	PLA EDTA	60+	m	+	+	17	Symptom Onset			38116	16248	8077.5	38344	25114	41856	20894	14430	4999.5	1400	3064	973.5	22536	29174	1360	8820	9789	2849.5	29572.5	24848	7541	11777	35500.5	13726	396	111.5	683	7456	194	339.5	1716	685	203	927	257	141	+	+	+
	899	PLA EDTA	60+	m	+	+	7	Symptom Onset	1		15154.5	1043	148	6237	2377.5	244	15464.5	3019.5	18293.5	1725	3654	7496	34557	7628	1404.5	4320	3099	5729	3338	177	37	329	3008.5	77	423	67	1122.5	595	81	89.5	321	271.5	65	81	76	65	+	-	+
	900	PLA EDTA	39-	f	+	+	7	Symptom Onset			31055.5	11045	2151	10749.5	24589	22045.5	11389	802.5	11822	1807	1816	5369	21624	3537	2871	5988	6680	6371	5231	3546	355	2475	14647.5	355.5	1426	66	580	88	151	447	1242.5	111.5	295	201	266	488	+	+	+
	901	PLA EDTA	40-59	f	+	+					15682	9553	2386.5	32231	13684	4285	9969.5	1111	3703	2884.5	5734.5	9382	28273	5914	3978.5	5159	1548	10709	3588	3214	423	1643	6911.5	1248.5	179	81	2835	142	184.5	210	1127	186	168	220	123	190.5	+	+	+
	902	SER	60+	m	-						107	139	888	3535.5	596	160	9501	2480	7320.5	5339	14740.5	6945.5	14709	10215.5	5356	33120	32607	12759	44	65	70	241	625.5	82.5	281	71.5	247	1481	275	126	999	230	162	1676	537.5	1221	-	-	-
	903	SER	60+	m	-						233.5	108	73	595	754	161	13538.5	1880.5	13760.5	504	971	4785	17822	5903	845	3395	6755	3380.5	42	66	28	154.5	103	74.5	473	359	524	106	101	174	293	137.5	144	248	318	527	-	-	-
	904	SER	60+	f	-						136	56.5	53	404	261	88	1759	186	3613	307	1037	8205	9089	756	1201	2788.5	5217	2332	48	40	28	90	376.5	43	237.5	27	55	70.5	168.5	103	1040	208.5	79	110	185	143.5	-	-	-
	905	SER	60+	m	-						149	103	88	7835	706.5	201	30816.5	5502	25148	5177	3874	6955.5	25319	17871.5	6398	12155	13210	7676	67	57	32	1725	203	110.5	6684	57	2396.5	180	159	519	400	186	265	271	328	444	-	-	-
	906	SER	60+	m	-						149	87	57	514	659	520	14223	851	15072	344.5	1786	1239.5	16861	2290	1308.5	2015	4297	3471.5	240	68	29	103	167	95	1886	70.5	947	113	105.5	56	483	138.5	204.5	238	165	139.5	-	-	-
	907	SER	60+	m	-						121.5	142	75	10670	745	681	37089	5151	21419	1507.5	5852	21441	41548.5	13788	6182.5	13090	14827	39815	55	178	68	317	272	287.5	817	150	2494	287	374	5851.5	2010	1386	752	1632	238	2651	-	-	-
	908	SER	60+	f	-						61	57.5	100	1073	1028.5	827	1670	319	1160	742	870	1135	12277.5	2087.5	674	2661.5	4629	2867	56	63	34	134	742.5	71	283	44	1896.5	776.5	135.5	302	1316.5	113	144	685	167	125.5	-	-	-
	909	SER	60+	m	-						211	83	63	512	528.5	133.5	14576	1423	7254	755	2483	13999	7192.5	1879	325	3886	8740	17228	62	64	36	121	240	79	1098	82	5429	112	108	616	1237	234	1032.5	255	228.5	458.5	-	-	-
	910	SER	60+	f	-						1319	166.5	117	1016	2946	3437.5	1954	510.5	7705.5	6920	18556	8864.5	11644	2442	2192.5	18419	33017.5	21943	56	48.5	33.5	62.5	318	73	291.5	110.5	1150	1287.5	1214	164	813	577	169.5	623.5	1421.5	323	-	-	-
	911	SER	60+	f	-						81	60	57	690	773	487	10347.5	326	7162	357	616	3395	11382.5	1738.5	742	2584	2760.5	6710	180	46	27	106	1857	64	189	45	121.5	87.5	62	347	251	131	63	122	208	375	-	-	-
	912	SER	60+	m	-						201	114.5	100	435	1356	1544	9778	2236	8916.5	273	319	5946	12866	10648	685	992	357	2784	37	28	27	73.5	87	49.5	141	36	67	67	54	77.5	394	111	61	153	144	882	-	-	-
	913	SER	60+	f	-						4550	125	94	2848.5	1001	553.5	12670	2371	11223	1374	2812	3607	16524	11528	1958	24498	9232	17219	44	59	36	98	134	79	319	60	480	159	101	82.5	9893.5	315	154	1333	207.5	873	-	-	-
	914	SER			-						77	128	78	2156.5	407.5	153.5	21761	2033.5	16329.5	3240	7651	9346	51802	6660.5	3185	15523	22342.5	10811.5	36	53	46.5	52	149	61	263	55	792	204	134	347.5	902.5	137	157.5	163	164.5	543.5	-	-	-
	915	SER			-						85.5	74	61	27725.5	216	119	9034	3065	17342	861	2745	3745.5	11733.5	1170	2772	5323	6486.5	12463	41.5	43	32	162	157	130	114.5	44	1383	108.5	196	130	778.5	136.5	293	359	601	349.5	-	-	-
	916	SER			-						275.5	115	100	7649.5	764.5	172	23084	1783	28295.5	5440.5	11101.5	5735	27440.5	3677	5195	9902	14770	10781	192	78	43	354.5	162	85	590.5	127	1559	303	332	658.5	4744	335	393	500	330	1159	-	-	-
	917	SER			-						169	75	78.5	365.5	468.5	145	1537	418.5	2600	543	604.5	9018	9340	2332	918	1109	219	4409	85.5	45	30	180	143	76	149	158	541.5	87	603.5	207	729	417	208	183.5	222.5	65	-	-	-
	918	SER			-						467	111	47.5	365	279	173.5	6655	623.5	3243	3324	4978	6214	7143	1025.5	1609.5	23323.5	19605.5	30394.5	76	90.5	54	154.5	185	85	2180	189	1283.5	304	1250	197	23880	2271	684	4095	5040.5	954	-	-	-
	919	SER			-						259	165	191	1141	2108.5	569	10549	3470.5	13712	960	2436	6668	31250	13442	3986	12734	9561	7187	83.5	52	60.5	171	119	64	349.5	42	1809	186	497	140	813.5	98	190	3354	3377	6410.5	-	-	-
	920	SER			-						380	113	73	1012.5	273	129.5	2914	507.5	8413	2000	9661	5554	5512	1985	1117	23312	30885	17959	59	59	52	520	164	61	321	69.5	1272	181	259	112	1511	161	130	1595	2774	1039	-	-	-
	921	SER			-						543	77	62	390	521	369	32379	3148	19024	318	477.5	698.5	29140	10222	4208	4022	1907.5	13115	364	224.5	85	290.5	576.5	570.5	692	62	220	299	163	1801.5	1526	278	166	412.5	340	2812	-	-	-
	922	SER			-						117	110	101	680	486.5	163	19890.5	1545.5	15805	374	956.5	1721	29915.5	6559	6509	9983	7782	19514	36	38	29	107.5	83	59.5	190	39	274	116	74	78.5	907	145	80	257	118.5	449	-	-	-
	923	SER			-						133.5	97	103	608	1050.5	313.5	3169	678	9197	663	1883	4657.5	33964	3402	2667.5	8970	11942	18385	40	37.5	28	61.5	123	65.5	107	37	305	67	52	236	3768	99	87.5	234	103	443	-	-	-
	924	SER			-						192	102	91	3596	718	195	11237.5	1153.5	11900	624	2525	3295	20198.5	3065	3823	5057.5	6940	8524.5	54	47	40.5	135.5	160	64	187	41.5	1154	91	95	415.5	1191	92	307	380	134	148	-	-	-
	925	SER			-						87	80	73	1690	567	165.5	22422	3381	9225	740.5	2174	3542	16099	7319	1452	8297	5971.5	1858	36	45	29	170.5	138	60	496.5	55.5	2881	134	240.5	932	524	118	482	342	435	1378	-	-	-
	926	SER			-						252	104	79	625	740.5	216	12929.5	651	9212	1844	6410	3181.5	8183	1689.5	1113	25023	19252	10395	44	32	27	71	63.5	49	104	40	130	53	64	47	280.5	89	64.5	166	135	63	-	-	-
	927	SER			-						60	104	121	1390	2622	3076	8549	549	6644	986	4265	4735	21305	1351	1372	7217	12114	20369	123	80	40.5	435	730	187	2541.5	137	203.5	250	118	257	7634	273	133	489.5	121.5	264	-	-	-
	928	SER			-						199	102	54	908.5	341	147	3039.5	365	5858	2930	8796.5	11370	16496	562	2500	19217	22810	12897	40	30	26	131.5	55.5	51.5	78	31	73.5	65.5	77	121	3065	72	110	148	108	477	-	-	-
	929	SER			-						3060	119	111	879	943	257.5	24920	2545	24053.5	1504	4509	1290	24772	4391.5	2655.5	16743	17583	17284	118	62.5	36	331	359	73.5	360	54	650	101	105.5	443	2555.5	262	135.5	541	206	2193.5	-	-	-
	930	SER			-						67	88.5	149	383.5	861.5	173	801	185	1523	430	655	2423	2159	794	1591.5	1329	2203	4076	81	49	31.5	85	90	76	166	46.5	1212	127.5	117	203	232	149	116	233	186	843	-	-	-
	931	SER			-						87	114	87	1566.5	887	962	7021	2494	8497	260	1957	2880	12206	9460	3068.5	4496	5693	5125.5	35	38	33	90	90	65	488	65	633	71	253.5	113	207	184	117	108.5	158	400.5	-	-	-
	932	SER			-						1262	123.5	90	3246.5	997	193.5	10681.5	1655	9505.5	958	2013	4118	11117.5	3635.5	1473	17131	12265	11429	63	42	38.5	81.5	93	77	390.5	56	3947	120	88.5	113	509	131.5	107	190	117.5	4772	-	-	-
	933	SER			-						54	94	83	2226.5	513	235	2103	652	16962	257	1019	2847	6019.5	2484.5	5568	4102	7096	4556	55.5	58	38	100	181.5	68	128	39	123	92.5	79	241	205	84.5	115.5	168	95	190.5	-	-	-
	934	SER			-						108	99	66	1076	846	372.5	14043	1282	18590	346	1945.5	2600.5	16176	8487	4118.5	6670.5	6566.5	10822.5	52	43	37	159	127.5	75	355	94.5	1436	102	126.5	147.5	858.5	264	156	228.5	231	209	-	-	-
	935	SER			-						69	117.5	178.5	805	799	446	11695	1379.5	13063	1580.5	6531	1157	37476.5	3895.5	5026	9817.5	17030	25547	38.5	51	46.5	95	162.5	106	599	86	218.5	132	131	90	2612	263	148.5	288.5	340	557	-	-	-
	936	SER			-						586	82	65	326	311	134	11064	492.5	11555.5	574.5	863.5	5895	3138	723	1100	4725.5	5929	10451.5	34	35.5	31	93	67	57.5	190	37	863.5	81	63.5	268	112	89	78	100	97	637	-	-	-
	937	SER			-						97	64	42	358	394	159	953	812.5	6033	176	237	387	9741.5	819	1984	2068	563	3848	36	43	28	101	75	55	118	87	132	81	96	77.5	135	107	76	114.5	124	173	-	-	-
	938	SER			-						2420	280.5	290	1438	638	255.5	2565	691	19799	1341	2852	3040	10262	2739	1607	5088.5	5080	14499.5	822	74	33	182	128.5	54	105	38	473	995	725	2460	591	121.5	90	360	562	1344	-	-	-
	939	SER			-						500	192.5	135.5	912	1144	522	11770	2695	24555	574	1225.5	1627	19536.5	5864.5	8290	4338.5	6416	8527.5	186	148	27	101	169	61	88	33.5	1146	67	70	88	164	76	214.5	131	198.5	624	-	-	-
	940	SER			-						254	307	388	821	884	280	10245.5	906	11060	682	1658	8372	12990.5	2609.5	1276	8990	11667	10247.5	48	71	119	476	138.5	81	308	92	810.5	130	154	831	471	168.5	226	296.5	256	254	-	-	-
	941	SER			-						1379	84	66	3897	1111	177	5113.5	213	5990	690.5	2476.5	4785	13226.5	672	2397	6074	7412	11336	35	40	28	359	91.5	50	95	35	414	62.5	58	293	229.5	73	158	126	89	100	-	-	-
	942	SER			-						90.5	176	52	5561	273	115	18727	384.5	7447	2558	7441	1768	17020.5	551	1139	19229	23380	8074	93	92	67	2063	295.5	115	3942	137.5	1733	167	162.5	281	26336	1965	674	2828.5	455	2726	-	-	-
	943	SER			-						117	144.5	98	2101	893	140	2505	214.5	5363	304	422.5	2732	27669	1267	3087	1659	228.5	13020.5	41	42	52	79.5	80	54	96.5	38	285	477	60	56	1087	91	136.5	203.5	56	451	-	-	-
	944	SER			-						55	91.5	76.5	753	279	121	5173	363	4794	587	1540.5	9672	41206.5	1146	3842	4814	4807	9346	39	41	33	62	100	73	155	46	153	83.5	65	187	3960.5	159	277	239	77	184	-	-	-
	945	SER			-						285	57	53	634	274	121	8680	328	15017	162	386	4465	22742	1445	4748	1954	1160	4860	134	35	26	129	257.5	67	460	34	184	69	59	134	472.5	86	92	167	57	126	-	-	-
	946	SER			-						111	64	46.5	526	588	127	4433	701	4683	622.5	1569	9620	2240	403.5	1069	1468	2872	2536	41	38.5	31	154	243	84.5	415	47	235.5	164	95	465	816.5	149	104	131.5	157	188	-	-	-
	947	SER			-						99	189	111.5	1101	634	243.5	20027	1701	9562	1931.5	5445	1114	36724	5074	2640	25980.5	20654.5	14850	42	43	34.5	393	548	65	247	49	249	368	773	6035	774.5	254	108.5	1505	1528.5	967	-	-	-
	948	SER			-						176	86	52	1334	333	128.5	13607	968	8425	669	1254	546	33736	1366.5	2100	4585.5	4446.5	1536	38	42	33	124	167.5	53	257	43	701	307	168	145	1449	93	121	1227	693	920	-	-	-
	949	SER			-						1395.5	166	83.5	2984	853	202	6669	1059	11797.5	1408.5	5157.5	5378	23243.5	6558	6730	23414.5	19925	14837	57.5	221.5	33	326.5	151	70	539.5	48	277	105	95	275.5	3912	127.5	146.5	574.5	253	520	-	-	-
	950	SER			-						78.5	83	63	293.5	288	124	945.5	315	9499	256.5	946	2623.5	17718	1795	3814	5634	7242.5	13239.5	36	31	24.5	35	47	44	50	25	140	43	41	67	166	70	101	67	55	82	-	-	-
	951	SER			-						1678	78	57	921.5	831	199.5	442	83	6159	226.5	1454	815	12479.5	387	2889	2474	2798	7843	52	42	30	80	305	65.5	129	42.5	179.5	63	94	47	1329	110.5	198	236.5	179	270	-	-	-
	952	SER			-						2005	147	52.5	258	546	143	1370	345	7322	527	905	4510	4311	1606	1250	1763.5	4131.5	16532	44	49	34	511	205	64	120	51	235.5	329	101	100.5	361.5	642	80	141	77	111	-	-	-
	953	SER			-						134	81	92	4741	682	126	7623	688.5	11182.5	1447.5	2855	7321	10525	2542	2960.5	5383	9537	3848.5	83	45.5	47	279	285	64	320.5	96	1422	168	150	131	1992	126	90.5	270.5	235	485	-	-	-
	954	SER			-						297	121	163	1442	812	160	6539	888	4716	440.5	835	3253	12044.5	1999.5	1699.5	5013	6420	11268.5	61	54	64	244	216.5	68	220	53	1993	178.5	138	347.5	1362.5	113	131	421.5	100	319	-	-	-
	955	SER			-						104	108	64	21293.5	647	142	7249	858	9796	2668.5	6851	6987	29938	868	4420	7733	11674	5840.5	37	63	34.5	146	139.5	87.5	259	63	162	159	122.5	360	247	190	74	364	175.5	325.5	-	-	-
	956	SER			-						252	135	105	922.5	891	168.5	10134	1456	23996	4252	9245	18143	37637	5129	9523	18202.5	26163	17706	51	40.5	29	139	112.5	51	189.5	53	360.5	153	115	656	714	159	172	171.5	232	310.5	-	-	-
	957	SER			-						151.5	108	59.5	366	228	151.5	1796.5	290	7162	303.5	1008.5	1151	10262.5	812	2215.5	6835	10548	7531	33	39	30	49	107	150	141	72	811	74	65	55	795	755	130	101.5	97	146	-	-	-
	958	SER			-						309	136	111.5	7803	281	155.5	4758	381	10485.5	793.5	2530.5	9099	23107	1598	8370.5	18271	26665	24156	34	40	28	74	159	102	121	38	467	104	87	150	1081	94	376	430	272	264.5	-	-	-
	959	SER			-						85	91	106	1356	4721	179	42906	4578	28946	373	892	2669	9974	6940	2426	3131	3454.5	4051	41.5	45	30	68	753	75	789	59	1154	76	70	143	676	113	121.5	436.5	190	108	-	-	-
	960	SER			-						95	132	89	5990	893	250.5	20905	2695	13472	768.5	2662	15170.5	43065	9801	2463	7301.5	9336	13969	38.5	57.5	27	132	125	86	160	63.5	1308	173	147	108	407	164.5	1372	234	151	686	-	-	-
	961	SER			-						443	130.5	47.5	22513	427.5	111	3969	359.5	6906	1902	2381	2307	4685	385	3531	6985.5	7134.5	4987	38	31.5	29	109.5	67	50	115	28	121	90.5	117	223	7521	76	117.5	440.5	616	1736	-	-	-
	962	SER			-						97.5	69	68	2178	2259	3353	1304	232.5	9634.5	536	260	890	6650	817	1357	1322	1425	2178	38	51	73	142.5	140	123	267	50	775.5	154.5	101.5	639	374	148	192	301	93	183.5	-	-	-
	963	SER			-						211.5	155.5	80.5	769.5	692	163.5	10878.5	886	3049	2446	4089	2952	23859	3295	3288	29995	27326	12689	53.5	45.5	29.5	139	123	56.5	610	47.5	164.5	198	175	111	1708	172	130.5	1456	2018	505	-	-	-
	964	SER			-						217.5	140	299	6137.5	1083	360	21555	2704	20825.5	5888.5	5926.5	21692	23585.5	2329	4633	12404.5	12742	9757	60	68.5	121	378	220	86	27210	320	1522.5	247.5	197	4665	4851	779	331.5	929	864	381.5	-	-	-
	965	SER			-						62.5	85	66	260	483.5	115	8955	1743.5	12537	1231	249	6565	11931	3796	2459	2508	1967	25616	64	161	31	97	227	148.5	189	80.5	569	84	66	77	304	152	128	293	116	173.5	-	-	-
	966	SER			-						72	132	137.5	892	1170	184.5	11482.5	2458.5	29425	4116	12417	9802	15750	6567	2598	17995	23380	12202	45	53	37	137	147	81	227	73.5	1113	196.5	133	137.5	912.5	169	209.5	355	298	128	-	-	-
	967	SER			-						676	98.5	53.5	2570.5	789	161	10485.5	635.5	5651	708.5	1780	10454.5	8229	627.5	2653.5	3773	4863.5	2544	38.5	34	32	149	96	59	142	33	184	63.5	53	257.5	893	82	79	569	89	49	-	-	-
	968	SER			-						2239	57	41	504	572.5	107.5	2108	167	10210	466	1681	4986.5	4487.5	685	3391	1165.5	3434.5	2072.5	42	40	31	75.5	77.5	54	95	35.5	199	301	88	141	929.5	142	99	159	111	46	-	-	-
	969	SER			-						145.5	102	55.5	254.5	282	165.5	1050	379	8452.5	423.5	735	5154	10853	2241.5	2865	4216	6549	12282	34	39	28	52	106.5	57	275	35	364	68	76.5	172	2730.5	93.5	137	300	99	850	-	-	-
	970	SER			-						257	107	62	495	955	177	1629	207.5	1244	5666	14242	7299	16968	1362	1864.5	13041	22912.5	15788	42	47	34	157	85	68	259	58	1609	189	260	294	1744	148	1156	342	442	2830	-	-	-
	971	SER			-						253	121.5	89.5	547	831	512	6949	1929	8011.5	1251	2041	2198	32184.5	6858.5	3754	15668	14268	11611.5	91	41	25	109.5	51	48.5	76	26.5	231	50	48	177	697	64	119	212	205	833.5	-	-	-
	972	SER			-						412	86	58	576	477	199	22673	736	8592	1416.5	3488.5	2171.5	15339	1133	1330	7858.5	9192	2810	89	37.5	30	73	498	68.5	638	41	2993	84	178	62.5	1411	129	359.5	323	131	77.5	-	-	-
	973	SER			-						263.5	101	76	804	858	464	6566.5	1525	9429	197	233	901	29790	6865	1402	2167.5	266	5137.5	73	36	25.5	85	77.5	57	84	29	894.5	80	53	93	1221	299.5	66	77	65	162	-	-	-
	974	SER			-						104	79	74	16385	368.5	166	3472	230	6434	256.5	439.5	4800.5	8768.5	456	2129	1200	1699	5159	47	56	32	153	289	136	190	54	399	115.5	83	178	236	98	93	178	81	101	-	-	-
	975	SER			-						395	112.5	77	2578	776	186	13067	1527.5	3743.5	435	1413	8286.5	24430	6130	3506	5994	8984	5217	46	53	31	173	123	60	184	44	419	102	91	281	554	121	153	446.5	139	83	-	-	-
	976	SER			-						161	132	52.5	360	449.5	113	4728.5	671	14445	700	1440	6625.5	10757.5	1379	2874	3320.5	4803	18282	159	45	27	49	100	58	87	35	991	65	56.5	69	206	92	149	154	63.5	245	-	-	-
	977	SER			-						144	136	58	589	614	190	1635	425.5	16680.5	381.5	672	2052	27030	2098	6546.5	2064	2085	5399.5	40	37	26	379	255	62	239	79.5	223	137	96	48.5	2465	397	90.5	381.5	68.5	58	-	-	-
	978	SER			-						157	91	88	1437	761	125	11646	2517	16422	561.5	1731	4375	6879	6176	3107	4733	8699	7300.5	258	37	29	85	84	69	270	54	655.5	72.5	62	79	216	97	81.5	148	104	668	-	-	-
	979	SER			-						193	94	91	805	723	125	4077.5	769	5561	2138	1683.5	3156.5	11881	2196.5	1091	5266.5	7588	13565.5	180	36	47	252	6076	61	449.5	45	186.5	159.5	159	255	541	143	103	861.5	356	496	-	-	-
	980	SER			-						68.5	75	89	500	470	158	14556	1271	17027	2367	5188	948	8723	2981	2462	2467	6284	1149	50	233	37	118	80	55.5	201	38	728	85	73	69.5	116	90	123	89	77	148	-	-	-
	981	SER			-						302.5	91	176	1604	865	383	5806.5	771	6444	677	2682.5	5990.5	27121	2652.5	2600	5583	6657.5	10925	70.5	249	65	129	214	80	126	63	911.5	159.5	141	122	300.5	103	119	275	374	234.5	-	-	-
	982	SER			-						89	65	74	2075.5	2393	2615.5	1906	319.5	4541	585.5	1615.5	1636	8788	1647	994	1910	1773.5	3015.5	61	38	35	112.5	156	63	106	37	1001	211	136.5	56	521	1798.5	194	292	200	171	-	-	-
	983	SER			-						74	62.5	54	1095	482	152	1693	586	4942.5	233	393	1067.5	17621	2660.5	6900	4579	3204	5393	38	51	27	75	125	62	89	38	123	77.5	88	64	401.5	151	268.5	172.5	88	69.5	-	-	-
	984	SER			-						119	99	64	216	287	133	3708	847	11701	1335.5	2425	4279.5	4179	2257.5	3104	15863	17144.5	10264	47.5	53	54	113	143	86	225	46	190	93	181	132	183	162	95	674	536.5	365	-	-	-
	985	SER			-						307	63	46	488	467	149.5	4095	331	13385.5	2690	1172.5	2458	14268	510.5	4348	7462.5	5448.5	3864.5	57	72	28	160	99	58	512	51	225	681	75	171	8351	1096	203.5	748	88.5	173.5	-	-	-
	986	SER			-						216	93.5	75.5	409.5	308	144.5	9718	1654	10395	365.5	743	2284	24920	2726	1790.5	5008	3966	4917.5	56	42	28.5	72.5	72.5	64	119	48.5	134	75.5	71	53	775	103	69	120	76	93	-	-	-
	987	SER	60+	m	+	+					48905	26003	10183	31797	38720	32322	15539	12501	9771	691	1702.5	8615	27098	28239	7482	3372	3581	10035	2697.5	2322.5	569	1197	18777.5	2093.5	196.5	75	539	152.5	89	318	481	235.5	534	123	366	353	+	+	+
	988	SER	60+	m	+	+	-1	PCR Date			53067	41149.5	25615.5	45711	56888	53124	16025	12273	4101	1349	1773	6412.5	16167	26711	2506.5	4522.5	6703	5099	17723.5	11119	3730.5	13177	14479	13863	349	108.5	1126	608.5	316.5	503.5	694	327.5	297.5	708	309	1892	+	+	+
	989	SER	60+	m	+	+	16	PCR Date			56010	42723	35926	49156	49589	22867	17471	13550	3285	2178	3113	2302	25137	29710	765	9508	8790	5477	9360	6613.5	2103	11901	6264.5	810	502	147.5	598	551.5	209	138	687.5	378	136	383.5	265	962	+	+	+
	990	SER	60+	m	+	+	10	PCR Date			15238	8035	1292	34272	33724.5	3928	2781	257	2667.5	599	240	1802	14459	652	831	1444	891	4330	5407	1895	356.5	1495	22699	979	277	53	1232.5	135	84	145	1396	185	305	600.5	157	660	+	+	+
	991	PLA	40-59	m	+	+					56227	44730	25467.5	45871	45187	50091	23563	18305	24247	1830	1484	8037	26688	31729	10090.5	10753	11027	8288	5628	3560.5	1637	5044.5	29431	3188.5	394	112.5	772	198	120	309	564	446	362	344	254.5	155	+	+	+
	992	SER	60+	m	+	+					31215.5	18043	8704	29014	49748.5	10715	11081	7639	7805.5	4469	1129	1394	14786.5	20985	2565.5	4623.5	4088	2490.5	7678	5380	1343.5	13001	7761.5	807	1316.5	137	194	596	297	377.5	294	343	104	665	891	105	+	+	+
	993	PLA	60+	m	+	+	11	PCR Date			45620	25159	10545	44228.5	38982.5	47217	12443	7446	18339.5	1236	3622	2493	10233	14098	1887.5	8428	9974.5	12103	14591	2662	616	13018.5	30730	7046	14922	1376.5	2491	339	195	200	8063.5	1683	238	734	350	783	+	+	+
	994	PLA	60+	m	+	+	3	PCR Date			24349.5	18282.5	4481	21589.5	44308.5	10432	4674	438	5237	343	778	1171	7682.5	1384.5	940	2254	2361	3120.5	2298	1801.5	352	476	1764	1718.5	180	32	319	65	60	74	409	62	93	188	160	147	+	+	+
	995	SER	39-	m	+	+	37	PCR Date			15924	10165	2331.5	24794	16592	1258	2778.5	1076.5	7050	264	975.5	9204.5	33736	5279	5542	5286	5001	3879.5	483.5	234	60.5	1862	171.5	49	44	31	41.5	41	40	70.5	565	60	61.5	79	56	44	+	-	+
	996	SER	40-59	m	+	-	22	PCR Date			12595	7438.5	1245	10224	15721	1335	16011.5	1192	6136	5610	8952	5383	24760	1599	2551	35002	36108	18385	2113	872	150	1764	559	191.5	661	126	2597.5	420	942	360	1581	1722	883	3010	6334	2750.5	+	+	+
	997	SER	40-59	f	+	-	25	PCR Date			19103.5	15652	3528	10989	23414.5	8042	12751.5	6720	12839	504	639	7365.5	23654	25775	3537	3952	2530.5	6463	3368	1076	190	924	19197	302.5	232	75	469	195	152.5	121	403	203	97.5	169	95	107.5	+	+	+
	998	SER	39-	m	+	-	22	PCR Date			22308	4818	846	12769	10841	1409	29881	3966	12558	1597	3338	5296	20928.5	4608	4394.5	16829.5	8437.5	7017	5195.5	3272	584	1419.5	1826	396.5	1035	74	2798	110.5	129	988	987	409	331	257.5	223	653	+	+	+
	999	SER	60+	m	+	-	26	PCR Date			25262	6999.5	2432	24988.5	34717	1850.5	5247	1219	6977.5	7574	12196	10352.5	21624	4984	3557	15526	28763	14166	3066	797	245	1827	2016	79	168.5	49.5	135.5	182	93	165	170	122	77	119	253.5	102	+	+	+
	1000	SER	39-	m	+	-	20	PCR Date			7478	1553.5	427	6815	25570	534.5	5109	1988.5	7099	1084	1568	4859.5	40898	12675	8696.5	6092.5	6728.5	4389	1229	278	67	1921	3377	66.5	171	46.5	212	364	298	561	530	101	224	751	532	847	+	+	+
	1001	SER			-						103.5	100	58.5	5294	2809	210.5	19012	2020.5	7082	2659.5	3709	9071	35994	5394	4911	15297	16551	11917	35.5	42	27.5	116	140	62	227	40	64.5	133	193.5	137	919	88	73	149	160	131.5	-	-	-
	1002	SER			-						89.5	63.5	58	1044	620	101	11826	545.5	8414	381	1603	2151	22833	1151	737	2656.5	4253	1197	33	34	27	62	89	39.5	102	24	116	74	55.5	43	385.5	64	62	102	58	71.5	-	-	-
	1003	SER			-						71	58.5	40	324	209.5	91	6536	570.5	5717	3918	327	4205	5288.5	514	671	1873	978	4007	31	38	30	67	73	57	405	75	60.5	74.5	57	60	829	241	79	107	67	316	-	-	-
	1004	SER			-						143	93	100	3256.5	521	122	21019.5	1763	15866.5	789.5	1566	7092	20050	3524	813	6404	7210	7890	36	34	27	126	92	44	260	33.5	351	151	51	238	3408	114	95	187.5	74	169.5	-	-	-
	1005	SER			-						215	114	109	600	902.5	291.5	16287	3297	20940	919.5	3245	2199	31478	10251	5743.5	14075	10338.5	7884	113.5	90	32	112	74	67	262	59	1496	78	80	48	3677	156.5	307	417	268	190	-	-	-
	1006	SER			-						60.5	101	132.5	1146.5	864	184	29379	563	19480	908.5	772	3245	2862	12433.5	4046	1240	2263	15492	43	52	102	687	151	89	1811	73	238.5	307.5	91.5	68.5	137.5	135.5	150	109	74	217	-	-	-
	1007	SER			-						56	79	68.5	940.5	528	159	2128.5	794	12617	1048	2299	6293	12907	3211	2730	2463.5	4641	6946	78	44	87	101	89.5	70	242.5	55	5665	86	116	137	901	90	735	132	114	240	-	-	-
	1008	SER			-						102	80	63	792	742	159	19388.5	972	4952	462	363	1176	20483	1760	1838	2420	2002	3969	139	43	32	181.5	85.5	65	251	43.5	2067.5	122	73.5	70	361	125	284.5	92	89	148	-	-	-
	1009	SER			-						86	87.5	69.5	251.5	683.5	247.5	2092	387.5	6372.5	233	973	2092	15390	959.5	1255	2868.5	3321	5954	40	43.5	35.5	164.5	84	60	147	42	210	108	76	163	361.5	73	132	89	65.5	91	-	-	-
	1010	SER			-						202.5	116	116	2340.5	497	147.5	3475.5	770	11866	2631	8014	4116	7319.5	2450.5	4026	13447	20004	16182	46	54	48	244	111	77.5	237.5	67	1137	264.5	314.5	209.5	936.5	200	407	710.5	450.5	488	-	-	-
	1011	SER			-						405.5	129	86	1903.5	848	259	2771.5	416	5916	739	2468	488	4112	1804	1485	3892.5	6514	6568	113.5	52	37	173	130.5	70	1699	46	120	351	585	220	797	3225	107	1318.5	1611	2677	-	-	-
	1012	SER			-						91	87	60	1481	837	791	3077.5	665	12119	197	332	7086	5910	1426	1385	964	555	5770	41.5	49	41	811	347	287	120	74.5	341	91.5	97	330	443.5	136	157.5	275	137	63	-	-	-
	1013	SER			-						473	116	240	724	852	329	18727	1632.5	10472	1051.5	3097	2857	34694	1616	4139	9146.5	7378.5	9260	51	44	41	290	99	70.5	184.5	48	1624	164	58	80	12124.5	143	110	369.5	85	291	-	-	-
	1014	SER			-						426.5	170	82	2165	322	171	7303.5	463	4253	5599	15885	4450	16503	1769	1878	27372	36222	5690	47	46	32	233	106	59.5	130.5	51	119	79	119	251.5	618	245	137	163	241	172	-	-	-
	1015	SER			-						1076	89	68.5	840	685.5	136	4050	778	9427	496.5	576	4284	10659	2218	4561	2144	2426	4847	52	70	28	121	102	58	109	38	1246	63.5	60	656	192	94.5	438	146	165	3065.5	-	-	-
	1016	SER			-						683.5	75	71.5	1079.5	835.5	256	5163	867.5	11642	711	3945	1977	22753	2508	2499	7811.5	5872	7825	40	36	29	172.5	77	46	134.5	48.5	88	67.5	68	54.5	639	80	75	96.5	76	343.5	-	-	-
	1017	SER			-						151.5	129	162.5	853.5	1056	1194	5000	835	9381	2205	4987.5	2713	27030	4211	4043	11774	12499	10156.5	32	35	36	65.5	139	81	110	40	279.5	92	71	270.5	339	96.5	103	129	127	108	-	-	-
	1018	SER			-						131	102.5	77	3917	1253	453	5667.5	500	6965	1371	2712.5	1485	31113	2413	2287.5	6291	3495	6041	39	49	37	163	131	99	160.5	45	1242	102	102	105	649	143	303	436	136	102	-	-	-
	1019	SER			-						165	72	77	169	553	145	2029	200	4979	214	1043	2277	9182.5	935.5	2951	2548	3921	3109	48	42	34	119	240	63	95	37	683	78	90	196	215	115	108.5	331	195.5	1208	-	-	-
	1020	SER			-						87	103	60	15742	617	153.5	2860	460.5	4310	277.5	495.5	4701	21875	3265	1365.5	3502	3945	2596	49.5	42.5	29	201	87	68	121	49	301	108.5	94	114	672	276.5	117	108.5	73	85	-	-	-
	1021	SER			-						343	91.5	94	668	350	140	2874.5	742	12019.5	204	820	3904	17289	1968	4539.5	2758	4412.5	3730	43	42	33.5	78	74	61	97.5	66.5	82	66	66	50	686	78	77	128	67	122	-	-	-
	1022	SER			-						78	78	436.5	420.5	619.5	130	3828	532	4002.5	364	1413	648	15286.5	1286	1275	4890	6551.5	6337.5	35	37	32	55	90.5	46	112	33.5	57.5	53	53	163	1951	52	90	212	116.5	273.5	-	-	-
	1023	SER			-						89.5	161	91	1101.5	4185	1545	15942	1981	12190.5	3253	9504	8894	24521	9503	6370.5	13738	19799	15336	173	306	43	293	294	55	163.5	53	4436.5	538	475	1428	350.5	308	779	780	1175.5	2478	-	-	-
	1024	SER			-						360	170	122	1546	1579.5	229	9605	1679	22137.5	1952	7526	2788	33348	5323.5	6088	16427	26642	12714	58.5	38	30	127	80	49	231	37	355	81	78	51	319	98.5	87	148	267	104	-	-	-
	1025	SER			-						590	140	169	526	322	139	1447	207	7824	508.5	347.5	521.5	9593.5	588	530	2764	2145	3447	62	43.5	56	81.5	66	49	110.5	39	209	54	57	51	1456	128	174	217	184.5	913.5	-	-	-
	1026	SER			-						838.5	104	78	1120	633	247.5	20552	687	13172	1195	3136.5	2361.5	19240.5	1881	3011	9429	12066.5	13470	32	30.5	26	56	69.5	40	160	28	675.5	53	56	51.5	114	76	113	63	94	141	-	-	-
	1027	SER			-						517	185.5	95	5184	533	196	6108	1434	4352	9856	17860	6415	32162	2732	4139.5	39438	34694	31387	36	32	32	82	335	54.5	1880.5	84	183	82	108	57.5	7754.5	384	320	838	260	260	-	-	-
	1028	SER	39-	m	+	-	22	PCR Date			7472.5	2318	682	18636	9463	313	7722.5	890.5	10119	1075.5	2889	6820	16349	1942	6285	7536	14111	9793	1924.5	1104	169	4835	586	86.5	463	99	699.5	145	222.5	455	805	192.5	233	276	201	519	+	+	+
	1029	SER	39-	m	+	-	21	PCR Date			22947	8542	1889	18636	11939	1024	12751	2165.5	14166.5	622	2373	4978	8765.5	4699	1647	5110	4144	8462	2047	1720	347	3675	296	76.5	126	39	305	267	291	74	1014	114	165	205	79	49	+	+	+
	1030	SER	39-	m	+	-	20	PCR Date			17588	3719	1325	11273	5513	531.5	34591	6807	17873	237	959	10743	23586	16329	4070.5	3067.5	3723.5	11910	8318.5	3231	1053	1528.5	337	133	253	58	1703	106.5	91	742	258	157	190	225	129	394.5	+	+	+
	1031	SER	40-59	f	+	-	22	PCR Date			23951	10119	5771	24794.5	36997.5	18978	15682	13253	10701	439	1551.5	2437.5	22354	29311	2204	6524	12088	3578	1642	852	247.5	1187	2391	172	204	92	322	209	389	274.5	296	259	115.5	150	433.5	98	+	+	+
	1032	SER	39-	m	+	-	20	PCR Date			13978	9291.5	1722	7161	39826	6495	14754.5	2472	12420	1220	4976	3144	23722	6844	3159	3398	5247	1788	10999	11054	1481.5	2133	8762	840	133.5	43	252	105	105	79.5	1631	92.5	106	576	91	303.5	+	+	+
	1033	SER	39-	f	+	-	20	PCR Date			20494.5	11866	2585	27532	19457	6825	5674.5	1983.5	6949.5	412.5	1481	5554.5	12983	9025.5	2918	3440.5	4254	3996	5274	2638	428	3410	1138	477	925	98	1571.5	255	151.5	158	517.5	300	367	469.5	181	301.5	+	+	+
	1034	SER	39-	f	+	-	22	PCR Date			19947.5	5444	1217	17678	18887	1822.5	6671	2561	7218	4228.5	11377.5	6313	29835	9028	2319	23494	29653	12805	1840	720	121	919.5	845.5	86	602	51	164.5	278	167	224	959	108.5	559	484	335.5	496	+	+	+
	1035	SER	40-59	m	+	-	22	PCR Date			12440	2948.5	550	11902	27030	1067	9695.5	603	5013	895	1695.5	2989	11007	1229	1484	1487	3621.5	4053.5	1830	807.5	116	2886	694	121	554	121	703.5	142.5	167	203.5	7099.5	323.5	220.5	337	120	1137	+	+	+
	1036	SER	39-	m	+	-	0	PCR Date			38891	6991	1160.5	28763	3748	4089	18259	3706.5	13686	5388	9378	3877	32538.5	15081	4704	9249	11682	6139	4767	2542	382	4016	35146.5	328	443	137	1317	161.5	267	601	5004.5	701	225.5	393	199	288.5	+	+	+
	1037	SER	39-	m	+	-	15	PCR Date			53535	36256.5	19639	54447	39632.5	43122.5	15251.5	11500	5181	358.5	891	2314	17652	26300	1807	3429	3577	7066	10916	3848	3524	10521	18881	1100	2059.5	211	2056	223	469	170.5	368	317	153	207	364.5	1139.5	+	+	+
	1038	SER	39-	f	+	-	27	PCR Date			8979.5	2039	515.5	8014	11556	2865	7580	3502	7084.5	311	702.5	848	21726.5	18202	4914	4187	4463	7860.5	1511.5	178	57	1640.5	282	122	1611	64	228.5	136.5	113.5	358	506	178	146	282	146.5	242	+	-	+
	1039	SER	39-	m	+	-	41	PCR Date			43704	30360.5	8685	34512	46578	7688	3073	919	11945	796	1303	4936	27223.5	6059.5	4763.5	4340	6456	5610.5	2444	1333.5	235	1461	647	94	110	40.5	446	98	83	118	774.5	71.5	169	105.5	107	106	+	+	+
	1040	SER	39-	m	+	-	31	PCR Date			39667	20826	6453.5	59967	44753	30520	19787.5	15318	9631	963	3970	1410.5	23722	28683.5	2559	6521	9323	4762	4679	4228.5	464	1218.5	4709.5	688	278	128	565	168	129	69	513	383.5	126	418.5	224.5	832	+	+	+
	1041	SER	39-	f	+	-	33	PCR Date			29858	10526.5	2586	44434	35766	3302.5	2859.5	1336	10121	413.5	1136	3404.5	9567	6029.5	3159	2252	3612.5	7790	822	336	214	1658	238	72	171	41	112	75	81.5	62	553.5	112.5	81	100	83.5	109	+	+	+
	1042	SER	40-59	m	+	-	7	PCR Date			14451	1754	394	24338	47741.5	17706	27669	9448	10342	2261	5991	3996.5	51140	24691.5	6082.5	9013	8746	2911	1068	817	106.5	8099	10170	135	240.5	72	2020.5	192	198	562	1040	323	470	294	391	2421.5	+	+	+
	1043	SER	40-59	f	+	-	46	PCR Date			30120.5	12787	5526	23483	41355	8014	3313	921	13399	533	1408	878.5	12076	6360	4630	2309	3827	652	2134	857.5	145	2370.5	497	74	98	41	301	200.5	125	217	568	82	111	272	367	974	+	+	+
	1044	SER	60+	m	-					NL63	393	231	170.5	1339	811	439	50684	10183	47832.5	10901	14169	14727	49931	21521.5	15730	30474.5	26277	24395.5	65	109	39	151.5	987	112	2628	193	2518.5	325.5	561.5	485	3618.5	517	210	1466.5	1831	829	-	-	-
	1045	SER	60+	f	-					NL63	127	105	87.5	2888.5	1782	2557	19126.5	469	8715	237	253	2018.5	36758.5	1237	3382	3194	340	579	44	60	39	117	137	102.5	561	58	319	107	101.5	107	11458	149	106	210	86	294.5	-	-	-
	1046	SER	39-	m	-					NL63	78.5	76.5	44	611	308	141	3453	168	3161	393	1315	12283	40146	1673.5	3705	6961	6292	5736	40	57.5	42	75	124	66	310	102	249.5	83.5	91	758	10545	2242.5	154	791.5	86.5	183	-	-	-
	1047	SER	40-59	m	-					NL63	211	82	56	788	440	233.5	7257	1384	14327	1140	1594	4305	35584	6472	3750	7865	9279	8958	48	45	37.5	72	110	68	128	57	1157	89	104	64.5	577	221	287.5	160	116	227	-	-	-
	1048	SER	40-59	m	-					NL63	1184	137	78	466	2173	892.5	28763.5	5389	8482	3336	9856	5118	47638.5	22080	6075	25798	24338	26619	51.5	61.5	33	89	633	129	1377.5	129	646.5	290	283	209	4211	418	728	1763	1617	588.5	-	-	-
	1049	SER	39-	m	-					NL63	123	76	67	350	791.5	123	6081	222	6936	435	940	3630	24840	1561	2420	4971	2735	7764.5	49	72	34	78	106	103	174	72	561	135.5	119.5	106.5	417	139	143	162.5	184	135.5	-	-	-
	1050	SER	40-59	m	-					OC43	126	151	120.5	997	753	315	10458	1678	2903.5	866	687	1167	25730	4939	1681	3337.5	3333	2337	161.5	159	73.5	387	1022.5	230	1748.5	173	521	2422	1014	168.5	2521.5	2235.5	220.5	1718	421	4167.5	-	-	-
	1051	SER	40-59	m	-					OC43	221	127	89	3469	1175	604.5	11938.5	1252	8810	953.5	1985	3992	15866.5	3627	2547	9032	7111	7540	300	155	45	332	208	123	628.5	184	1011	253.5	212	228.5	3378	360.5	274	1756.5	681	446	-	-	-
	1052	SER	60+	f	-					OC43	59.5	65	54	736.5	319.5	114.5	4459	1677.5	4452	187	461.5	3633	4706.5	3869	1369	2028	3467	3543.5	30	31	25	74	66	36	113	39	928.5	44	43	65	1100	154	296.5	109	102	58	-	-	-
	1053	SER	60+	m	-					OC43	56	65.5	53	564	709	138.5	10639	358.5	6375.5	1098	1756.5	9128.5	14486.5	967.5	1613.5	8729	3404.5	35059	78.5	82	40.5	401.5	236	133.5	3373.5	4777	342	652.5	125.5	179.5	3628	168	225	338	226	739.5	-	-	-
	1054	SER	60+	f	-					OC43	38.5	90.5	50	6390	275	223.5	251	116	1319	646	2605	14477.5	11028	272	767	6439	12122.5	38024	33.5	44.5	25.5	65	66	51	129.5	56	1840	59	54	189	3396	165	541	186	77	504.5	-	-	-
	1055	SER	60+	m	-					OC43	149.5	61	38	366	470.5	95	3367	347	5044	226	474	4534.5	4209	428.5	883	2567.5	2172	3247	39	50	39	74.5	142	110	335	98.5	490	345	189	115	13878	674	299	762	140	110	-	-	-
	1056	SER	40-59	m	-					OC43	111	135.5	81.5	681	548	250.5	12772.5	1385	9722	2523	5594.5	4511.5	22194	3833	2645	32139.5	22912.5	8382.5	29	48.5	30	97	87	75	993.5	80.5	156	105	126	136	880	175	99	1989	350.5	1058	-	-	-
	1057	SER	60+	f	-					229E	334	124	119	1116	1669	229	3598	1586	15433	473	1582.5	5572.5	3385	3397.5	985	4712	7917	5120	38.5	46	32	87	88	62	212	90	470	79	81	65	1887	299	254	224	112	94	-	-	-
	1058	SER	39-	m	-					229E	88	81	68	722	727	312	1463	429	28535	206	268.5	498	3500	1580.5	8690	1377	1398	1428.5	131	467	60	123	1090	1913	336	181	2678	416	288.5	225.5	3136.5	609.5	669.5	747	440	653	-	-	-
	1059	SER	60+	m	-					229E	1155.5	105.5	128	1179	824	280	41195	12323.5	39370	1131	1398.5	1268.5	34443	16066	10809	4978.5	2219	4246.5	34	48	28	83	69	77	2265	136	1275.5	84.5	241	40	710.5	162	97.5	127	81.5	59	-	-	-
	1060	SER	60+	m	-					229E	125	103	59.5	13597	1819.5	429	5229	3154	5061	617	4712	2370.5	17454.5	3385	1442	4634.5	3510	6302	69	98	48	179	417	121.5	6131	4407	1458	236	174	291	7034	213.5	506	792	283	224.5	-	-	-
	1061	SER	39-	m	-					229E	1074	92	197	429	282	129.5	28033	6155	33531	502	1946	6573.5	51049	11826	3941	15683	10504	22422	39	43	44	71	179	71	833.5	94	1992	120	109	172	5249	212	135	870	130	969.5	-	-	-
	1062	SER	39-	m	-					229E	115	113	143	541	802	494	6295	2268.5	50843	375	393	826	7291.5	7616.5	20711	2533.5	2338	1904	142	533.5	60	137	1384	2382	419.5	141	7160.5	387	279	276	3834.5	855.5	1602.5	977	488	681	-	-	-
	1063	SER	40-59	m	-					HKU1	335	123	78	819	553	158	4148	1549	11142.5	10496.5	19548	22787	17372	2221	2085.5	19993	31637.5	12814.5	51.5	50	35	420.5	484	68	132.5	46	691	363	815	1259	482	88	221	881	1759	1276	-	-	-
	1064	SER	40-59	f	-					HKU1	90	79	43	252	1224.5	633	4509	536	4402	1025	2768.5	3767	14283.5	818.5	3360	2596	3605	6070	79	142	37	1404.5	475	145	173.5	86	1120.5	266.5	174.5	91	933.5	171	178	242	155	149.5	-	-	-
	1065	SER	39-	f	-					HKU1	108	95.5	184.5	6560	607	412	16107	2178.5	35538	1638.5	5358	18624.5	11099	4927	4544	1433	787	6187.5	42	36	29.5	117.5	75	47	230	38	3819	104	86.5	11240.5	423.5	93.5	139.5	139	72	458.5	-	-	-
	1066	SER	60+	m	-					HKU1	169	67	45	484	391.5	160	4798	455	4827	535	1361	2119	13927.5	1594.5	1202.5	7022	6109	5919.5	27	22	23	22	33.5	27	37	19	24	32	25	32	31	35	50	25	30	29.5	-	-	-
	1067	SER	40-59	m	-					HKU1	95	90	83	969	298.5	108	6887	1753	14694	1547.5	4102	4353	9096	3244	6493.5	5024	10531	7170	328.5	70	39	119	479.5	95	279	105	579.5	201	123	135	256.5	179	218	1678	324.5	344	-	-	-
	1068	SER	60+	m	-					HKU1	97	77	60	1157	431	138	5235.5	866	8425.5	680	1606	1581	8399	2149	2351	8661	5697.5	11645.5	167	143.5	43.5	244	154.5	74	255	73	487	319	1031	144	832.5	177	627	1186	2611	1002	-	-	-
	1069	SER	39-	f	-					HKU1	270	112	67.5	718.5	872.5	233	3778	408.5	7647	631	1489	6756	11385.5	2078	1207.5	5190.5	5180	7025	95.5	30	26	144	64	44	84	32	415	70	53.5	116	616.5	70.5	106	142	82	91	-	-	-
	1070	SER	39-	m	-					HKU1	895	136	102	854	751	187	6860	788	15873	10084	8530	29653	10099	1827	1641	15110.5	16519.5	37591	48	59	54	92	140	95	916	51	3911	238	343	4514	736.5	122	489	281.5	311	1915	-	-	-
	1071	SER	40-59	m	-					HKU1	168.5	70	47	699	1085.5	189	2325	823	5534	219.5	1027.5	7311	8462.5	372	2564	1273	1219	11171	60	170	68	178.5	213	84	1123	102	456	222	349	860	239.5	129	133	175.5	405	673	-	-	-
	1072	SER	39-	m	-					HKU1	404	118	168	617	1020	283.5	7781	507	5036	1780	3136	2186	17279	1550	1387	5383.5	5919.5	6741	154.5	75	41.5	120	311	94	498	71.5	1304	372	265	475.5	2366	159.5	364	3645.5	640	2005.5	-	-	-
	1073	SER	60+	m	-					NL63	270.5	76.5	62	862	283.5	293	12299	578	7691	105.5	249	1854	49178	3334	6015	6244	2145	5532	61	95.5	36	559	590	79.5	544	50	444	126	147	153	1129	510	425.5	271.5	121	191	-	-	-
	1074	SER	40-59	f	-					NL63	95	93.5	69	1236	514.5	181	3850	982	5404	558	1386	3402	13757	3328.5	7538	3472	5162	6550	42.5	46	33.5	60	85	56.5	247	61	920	147	108	361	757	107	805	85.5	75	326	-	-	-
	1075	SER	40-59	m	-					NL63	153	122	380	944	3120	1566	16937	2076	14215.5	1394.5	4326.5	5029	49908	7429	2174	10008.5	8914	11059	81	154	84	99.5	382	158.5	476.5	57	1976	221.5	349.5	351.5	5500	663	388.5	1009	511	657.5	-	-	-
	1076	SER	60+	f	-					NL63	48	35	28	110	179	74.5	775	91	1177	102	188	323	4067	844	268	937	766	831.5	29	24	21	28	39	30	38	20	30.5	63	63	31	113	42.5	56	29.5	32	30	-	-	-
	1077	SER	60+	f	-					OC43	63	148	58	517	487	194	1401	261	2527	9452	26836	5880	6880	931	1867	41948	47809.5	32413	39	43	29	55	119	56	112	35	84	544	216	167	119	100	133.5	380	472.5	1689	-	-	-
	1078	SER	40-59	f	-					OC43	79	114	111	649	967	824	1896.5	138.5	2463	490	1110	1435	9920	781	329	4512	4789	4343	46	37.5	29	57	211.5	70	147	31.5	84	69	59	42	965	81	173.5	195	86.5	145	-	-	-
	1079	SER	60+	m	-					OC43	1064	214.5	223	6752	674	383	13590	1521	25319	5694	17653	10018	15016	3933	6410	44263	40761	38982	117	51	33	78	115	77	353	77	279	133	131	174	1934.5	284.5	130.5	1007	618	847	-	-	-
	1080	SER	60+	f	-					OC43	62	92.5	55	342	458	254	1511.5	305	6754	395	852.5	13157	5350	695.5	1194	2422.5	3167.5	10449.5	44	39	32	116.5	78	60	96.5	39	139.5	67	72	420	390.5	81.5	81	104	112	254	-	-	-
	1081	SER	39-	f	-					OC43	67.5	106	157	3284	1628.5	1959	10977	337	5848	1684	5095	3738.5	38800	690	1372	14900	12991	14572	43	39	30	423.5	185	244	2938	79	2458	83	97	158	11651	319	196	487	250	967	-	-	-
	1082	SER	60+	m	-					OC43	225	90.5	71	2326	580	275	5922	875	12610.5	599	2125	2072	10619	2684	3418	10179	9823	9672	45	44.5	36	190	103	87	264	51	584	83	83	96	199	134	165.5	201	151.5	499	-	-	-
	1083	SER	60+	f	-					OC43	115.5	123	71	1868	1533	182	2344	387	1733	2291	6132.5	7611.5	3070.5	2179.5	570	28741	25912	52007	39	32	27.5	46	106	47	143	34	88	67	64	192	536	100	99.5	161.5	170	3201	-	-	-
	1084	SER	60+	m	-					OC43	228	166	99	3300.5	926	336	7352	663.5	15921	1329	2921.5	3373	6559	1832	2554.5	10570	11033	11864	68.5	82	38	260.5	136	124.5	1656.5	87.5	1693.5	667	155	581	2204	259	487	1077	274.5	1007.5	-	-	-
	1085	SER	60+	m	-					OC43	2197	205	145.5	2444	1375	1010.5	48927	10006	21943	17541	35309.5	11338.5	16470	15422	4180	54425	49395	41560	35	32	26	121.5	108	42	780	61	644.5	94	163.5	59	306	99	107	592	387	3736	-	-	-
	1086	SER	60+	m	-					229E	871.5	143.5	117	333	434	401	49121.5	18293.5	21327	431	2495	431	34991	24133	662	4126	5808.5	5448	336	53	65	73	411	719	2996	201	21447	95.5	92.5	62	722	283.5	6428	223	140	708	-	-	-
	1087	SER	40-59	f	-					229E	121.5	112.5	83	1818	573	245	14295	2686	17319	482	1166	1759	26197.5	4912	2286	7909	5903	4679	41	38	34.5	65	114.5	58	391	65	11922	93	99	52	2015	691	2659.5	230	201	168.5	-	-	-
	1088	SER	60+	m	-					229E	56	106	78	544	246	133	10235.5	1761	9541	464.5	1756	2236.5	28524	6726	593	20004	14272	9888	35	41	28	390	269	70.5	303	48	623.5	75	75	84.5	14259	779.5	120	1394.5	377	336	-	-	-
	1089	SER	60+	f	-					229E	6408	122	186.5	337	1284	569.5	16568.5	8283	52988	345.5	947	3403	28752	22149	20415	9433	12507	6924	40	34.5	26	71	90	50.5	243.5	34	352.5	84.5	70	46	153	89	85	200	80	80	-	-	-
	1090	SER	60+	m	-					229E	1441.5	81	70	603.5	578	202	11824	409	6180	172	168.5	2977	20962	1501	1308	2097	391	8637.5	163	54	43	93	202	80.5	4222	61.5	687	182	120.5	216	3751	453.5	936	357	93.5	469	-	-	-
	1091	SER	60+	f	-					229E	173	132.5	104.5	403.5	579	236.5	2507	1183	8647	374	805	1422.5	5086	3778	3084.5	10084	16010	10939	34.5	33	28	54	156	52	85	33.5	2950.5	67.5	58.5	89.5	78	109	930	368	212	170.5	-	-	-
	1092	SER	60+	f	-					229E	253.5	112.5	96	714	698	234.5	4526	1003	9705	683	1698.5	2808	12783.5	3325	4486.5	11680	15362	12225	58.5	38	28	73.5	145	81	167.5	51.5	2926	180	144	110.5	174	213	984.5	402	259	268	-	-	-
	1093	SER	40-59	m	-					HKU1	326	57	41	6507	758	165.5	7260	294	3911.5	374	1650	4037	14112.5	874.5	795	4664	5429.5	2974	42	40	25	201.5	140	54	252	52	213	97	75	94	1342	157	62	223	135	65	-	-	-
	1094	SER	60+	m	-					HKU1	3527	87	110	1448.5	285	130	1087.5	121	3375	1302.5	5286	12168	20620	951	1017.5	7197.5	11002	17687	354.5	50	24	223	100	67	61	44	55.5	199	144.5	410	925	163	57	311.5	81.5	413	-	-	-
	1095	SER	60+	m	-					HKU1	138.5	165.5	59	472	645	313.5	3390.5	220	2477	532	508	1454	8777	633	1277.5	2647	1907	1242.5	59	97.5	32	111	92	82	483.5	82.5	636	265	85	153	669.5	161	183.5	1059	121	344	-	-	-
	1096	SER	39-	m	-					HKU1	297	128.5	151.5	511	956.5	367	5844	740	5257.5	864	1414.5	1549	14173	2600	1937	3497	3233	4229	114	61	37.5	85	183	109	404	88.5	1523	255	239	402	1593	235.5	472	1770	666	1410.5	-	-	-
	1097	SER	60+	m	-					HKU1	1429.5	125.5	110	744.5	219	97	941	101	3093	567	2364	7182	19434.5	903	931	5032.5	7053	10588.5	194	41	25.5	139.5	88	53	57	38	62	148.5	104.5	238.5	823	194	57	242	74	221	-	-	-
	1098	SER	40-59	m	-					OC43	313.5	186	83.5	1390	855	286	10863.5	987	7218.5	14550	34705.5	8412	3540	2799	1427	52817	50718	39393	45	49	29	60	145.5	60	136.5	56	112	802	3219	265	89	123	70	2551.5	3831	1428.5	-	-	-
	1099	SER	40-59	m	-					OC43	129	132.5	66	782.5	681	191.5	11228	1056	7910	2602	9610	4241	3883.5	3023	1519.5	26630.5	37454	14147	32	42	26.5	49	102	47	104	41	110	107	351	109	83	108	60	459	853.5	309	-	-	-
	1100	SER	40-59	m	-					OC43	138	138	77	894	1195	225	9700	992.5	7175	1037	3115	3877	3637	3017	1378	12334	19035	7613	32	32	28	52	125	46.5	145	120	111	78	135	101	80	97	68	200	356	254	-	-	-
	1101	SER	40-59	m	-					OC43	663	180	85	1399	887	264	11381	1146	7859	11796.5	28295.5	6662.5	3958	3024.5	1513	49874	46669	32846	52.5	82	40	103	169	72.5	153	77	133	6728	16212	652.5	169	116	74	11070.5	18347	3209	-	-	-
	1102	SER	40-59	m	-					OC43	156	97	77.5	2078	600.5	201	5381	428	12271	906	2042	2378	5973	1331	1838.5	7917	8171	8864	50	48	32	146	85	70.5	804	48	924.5	349	85	317	1211	139.5	280	569	147	588	-	-	-
	1103	SER	60+	m	+	+	22	PCR Date			54881	36473	29869.5	35275.5	60925.5	61975	1476.5	292	2632.5	1017	1932	5018	3529.5	3977	1061.5	2993	5109	2999	21281.5	12281.5	3535.5	13714.5	5604.5	3205	584.5	265.5	1054	947	225	453.5	5149	1335.5	406.5	622	332.5	242	+	+	+
	1104	SER	60+	m	+	+	9	PCR Date			27919	9952	2570	24110	43521	48585	2118	341	4281.5	4065	3160.5	5718	15548	330	1052	13995.5	15827	4240	16041.5	12781	755.5	6312	31604	12826	3055	149	509.5	325	235	187	1973	232.5	165	1447	354	989	+	+	+
	1105	SER	40-59	m	+	+	16	PCR Date			49555	28033	17242	43966.5	41412	8776	3853	576	13336	409	724	1215	10403.5	1775	2501	2798	3100	10505	6549.5	4012	2237.5	8415	2899.5	249	232	121	421.5	140	128	738	5214	166	248	555	210	358	+	+	+
	1106	SER	60+	m	+	+	-8	PCR Date			9643	3175	856.5	39746.5	15144	23300.5	29949.5	13778.5	15197.5	1049	1783	13922	46441.5	26972.5	6778.5	6716.5	5408	16023	7007	3009	452.5	8407	33304	14491	655.5	147.5	315.5	238	221.5	167	815.5	499	198	230.5	310.5	450	+	+	+
	1107	SER	60+	m	+	+	6	PCR Date			50513	34648	15019	30314	27429	23266	20848	16148	1602	1040	849.5	3482	21635.5	30132	674	3946	1984.5	1728	12931	7193	1323	26313	21423	342	478	145	727	269	204	643.5	408.5	373	145.5	857	548	6871	+	+	+
	1108	SER	60+	f	+	+	-20	PCR Date			11806.5	2337.5	516.5	5635.5	31831.5	22753	2198.5	554	10228.5	227	172	4786	20073	2113	3606	2191	1041	2495	6912	3600	379	13600	3204	856	228	39.5	1449.5	88	73	274.5	1943	118	220	279	86	325.5	+	+	+
	1109	SER	60+	m	+	+	12	PCR Date			58280	42883	23882	43704	49475	18864	12780	6572	3744	750.5	485.5	4904	16959	25593	1102	5701	1509	7628.5	13241	7643.5	2529	8182	12697	4408	1813	664	6120	140	304.5	180	3613.5	4289	1309	1159	955	977.5	+	+	+
	1110	SER	40-59	m	+	+	9	PCR Date			54790	32504.5	20392	36610	44742	19708	1634	280	8519.5	468.5	515	1520.5	40214	2888	1721	3654	2031	1802	19841	18535.5	3389	21258	8024.5	3534	1064	151	1324	238.5	168	153	729	460	130	349.5	289	521	+	+	+
	1111	SER	40-59	m	+	+	-15	PCR Date			60264	41309	22924	50353	47593	26505	23836	16241	7690	1996	4936	5498.5	26573.5	28889	1550	17549.5	14191	10088.5	11053	9790	1704	24447	20219	923	1222	224	1417	315	287	631	1803	574	259	1305	225	211	+	+	+
	1112	SER	60+	m	+	+					49646	34785	32139	42757.5	34682.5	13214.5	2833	550	3063.5	496	787	4503	5778	1057	1751.5	2489	2639	13345.5	13751	6951	5240	16655	25415	1378	2003	128.5	2464	295	205	468.5	1807	340	163.5	550.5	287.5	579	+	+	+
	1113	SER	40-59	m	+	+	8	PCR Date			43727	26368.5	19753	49110	42906	19810.5	10428	1304.5	6438	5332	1760	1365.5	6426	3594.5	1251	6022	7391	3045.5	4606	2757	1041	1730	12983.5	537.5	207	59.5	1044.5	133.5	87	62	1977.5	199.5	204	237.5	192.5	90.5	+	+	+
	1114	SER	60+	m	-						368	137	87.5	7398	1087.5	733	34991	840	16581	790	2380	4957	10434.5	4878	5706.5	8870.5	8347.5	9021	68	84.5	44	923	322	100	1885	53	590.5	149	253	597.5	1586	322.5	384	343.5	536	1074	-	-	-
	1115	SER	60+	f	-						71	85	51	484.5	540	192	3847	339	3428	372	730	1078.5	7012	2471	641.5	3455	4915	12652	50	377	34	167	513	915.5	134	49	68	102	153	113	544	154	112	182	148	325	-	-	-
	1116	SER	60+	f	-						434	82	322.5	2061	466	128.5	7705	525	13174	510	682	4999	35196	1299.5	2432	4664	2650	4932	27	23	22	25	32.5	27	37	19	28.5	31	25	29.5	119	34.5	46	22	29	31.5	-	-	-
	1117	SER	40-59	m	+	-	26	PCR Specimen			14325	5315	1452	9768	13035	4640	4085	1721.5	4907	314	1251	2752	6421	9926	1144	1412.5	1539	5800	2022	1505	242	2754.5	2341	261	550	140	1930	462	361	86	662	1011	125	575	284	284.5	+	+	+
	1118	SER	39-	f	+	-	33	PCR Specimen			28501.5	6730	1514.5	20415	32413	5852.5	17649	9557	6990	719.5	2316	3279	48448	22114.5	9374	7750	8920	4951	2018	862	118	3882	727	100.5	499.5	83.5	132.5	87	116.5	170	1136	426	178	211	180	125.5	+	+	+
	1119	SER	40-59	m	+	-	40	PCR Specimen			6147	3311	666	9101	16153.5	1428	6006.5	673	6864	4620	6056	12048	11150	5444	3664	4861	6738	26232	486	236	76	338.5	458.5	90	751	69	472	224	238	244	856	375	341.5	192	140	141	+	-	+
	1120	SER	39-	m	+	-	38	PCR Specimen			21396	14638	3451	17746	26186	6302	6159	1680	14463.5	1674	4707.5	6826.5	7973	6412	3744	6838.5	10876	3750	3089	1704	391	3163.5	872	600	4034	57	330	159	204	85	1227	141	94.5	148.5	154	107.5	+	+	+
	1121	SER	60+	m	-						567	97	248	9693	1943.5	1527	15928.5	1525	2756	1134	1304	744	18795	4003.5	374	6894.5	5584	2416	76	72.5	44	2129	243	405	659	96.5	289	269	140	124	1901	215	154	551	260.5	97	-	-	-
	1122	SER	60+	f	-						98	74	51	727	382	132	10848	909	6793	263	783.5	1979	9019	3896.5	2897	3365.5	6446.5	8836	48	79	30.5	190	258	175	242	131	489	285.5	281	68	772	316	160	272	241	123	-	-	-
	1123	SER	60+	m	-						339.5	146	84	899	757	462	19787.5	3678	13028	2440	9164	3841	20882.5	14930	5024	9979	20928.5	3745	67	180	45	202	274	169.5	1304	146	2094	199	120.5	184	8923	256.5	467	302.5	205	271	-	-	-
	1124	SER	60+	m	-						160	70	50	2151	229	119	5340	898	7205.5	284.5	703.5	788.5	25502	3335	981.5	4266.5	3688	2834	39	40	26	113	172	79	202	41.5	137	74	71	59.5	430	91.5	80	2074	124	83	-	-	-
	1125	SER	60+	f	-						83	90	64.5	3268	808	658	9473	1858	6572	255	1217	1398	15630	7082.5	1901.5	4101	5303	8521	50.5	45	30	69	613.5	60	108	42	173	78	65	90	1042	88	83.5	143	157.5	147	-	-	-
	1126	PLA EDTA	40-59	m	+	+	2	Symptom Onset			5368	344	134	15822.5	937	1389.5	11372	429	9242	3893.5	5875	6459.5	20232	1677.5	2027.5	11735.5	13986	12015	10121	8031	135.5	1338	30682	668	1255	77	354.5	196	134	656.5	4525	308	119	902	251	1540	-	+	+
	1127	SER	40-59	f	+	+	38	PCR Specimen			24931.5	14161	4392	17963	24920	11707	10837	6442	5346	1233.5	2244	5117	38742.5	25193.5	2627	11776	9349	4485	7256	4451	1055.5	2589.5	970	438.5	291	53	2114.5	75	69	131	3059	256	173	159.5	119.5	80	+	+	+
	1128	SER	39-	f	+	-	41	PCR Specimen			13883	4043.5	1463.5	12678	20689	2316.5	20461	3706.5	17376	269.5	383	2542	28992	11378	8223.5	2737.5	2519.5	21989	12225	14755	2551	431	282.5	46	243.5	42	571	60	63	48	782	83	190	102.5	128	197.5	+	+	+
	1129	SER	60+	m	+	-	44	PCR Specimen			9815.5	1487	276	4908	2380	182	5239	322.5	13338.5	589	928	5664.5	11474	889	3147	14344	21464	11159	655	610	79	279	196	129	219	55	327	140.5	75	282	276	130.5	103	113.5	181	281	+	+	+
	1130	SER	60+	f	-						358	65	140.5	304	1745	3213	6456	663.5	17733	255	651.5	2306	17352	2395	7435	3182	4137.5	2849.5	122.5	98	47.5	407	585	339.5	630.5	228	2692.5	535	270.5	1681	2145.5	1867	1009	307	200	176.5	-	-	-
	1131	SER	60+	m	-						347.5	117	60	1652	1387	1470	6916	486	1756.5	1549	2932	631	14072	2666	367	6445	8227	1211.5	107	116.5	52	327	919	724	1083	79	114	500	276.5	144	3088	388	107	784	594	165	-	-	-
	1132	SER	60+	f	-						84	47	42	1317	482.5	406.5	1675.5	79	10401	328	1811	1618.5	3971.5	1401.5	2745	5099.5	3987.5	4389	38	41	28	56	71	47	99	28	74	69	61	56	326.5	188	61	175	70.5	337	-	-	-
	1133	SER	60+	m	-						73	63	49.5	3240	365.5	122	10750	557	4906	1080	1830	2491	22582	2587	669	4984.5	3627.5	5855	38	37	32	230	363	46	699	36	782	157	80	66	1241	178	63	290	161	138	-	-	-
	1134	SER	60+	f	-						338	56	41	260	565	112	2032	204	3537.5	305.5	162	2065.5	4866	580.5	1338	1663	864	5322.5	28473.5	76	36	4848	180	86	607	99	669	117	501	134.5	9561	251	454	531	587	349	-	-	-
	1135	SER	60+	f	-						333	78.5	101	916	374	319.5	9274	143	14191.5	312.5	1285	3117	9949	740	926	11813	16997.5	4883	179.5	78	45	352.5	237	122	508	79	452	215.5	148.5	125	1360	222	307	424.5	339	197	-	-	-
	1136	SER	60+	m	-						3774.5	93	2381	5602	2718	6056	9901	1085.5	7519.5	1979	3135.5	4793.5	31706	4837	455.5	12070	19217.5	13590.5	49	40	35	215.5	470.5	212.5	213	39	154.5	109	83	51.5	659	122	55	227.5	428	170	-	-	-
	1137	SER	60+	m	-						99	113.5	66	349	1456	1326	3801.5	1140.5	2101	819	2691	1244	12853.5	13696	821	8016	12712	6405	56.5	305.5	41	640	719	708.5	2422	121	62	525	197	84	374	385	86	667	543	98.5	-	-	-
	1138	SER	60+	f	-					neuroinflammation	217	146	127	5357	822.5	193	13021.5	1573	19571	8723	10158	14106.5	16782	3899	4112	26140	24635	35823	349	40	53	455	252	58	2149.5	47	381	1335	1039.5	590	2156	117.5	131	2116	523	1706	-	-	-
	1139	SER	40-59	m	-						291.5	95	82	735.5	427	148	25330.5	2504	10883.5	2396	3418	5636.5	38617	6292	1714	22468	9641	6327	39	43	31	121.5	217	56	214	39	460.5	104	70	78	1017	138	161.5	256.5	106	92	-	-	-
	1140	SER	40-59	m	-					unknown hCoV	171	83	55	270	155	80	4855	450	17617	714.5	2072	3562.5	14632	878	478.5	5127	9428	8995	39	38	26	40	63	40	365	37	425	58	53.5	81	551.5	578.5	64	66	92	101	-	-	-
	1141	SER	40-59	m	-					unknown hCoV	272.5	185	75	1774	253	139.5	5314	486	18111	3178.5	8547.5	5102	15485	965	622	14854	25193.5	34717	44	43.5	28	59.5	72	47	460	40	493	89.5	78	97	587	761	70.5	111	163.5	455	-	-	-
	1142	PLA EDTA	40-59	m	+	+	9	Symptom Onset			44981	30748	14764	30120.5	40237	25592.5	21441	14180	9246.5	1216	3041	8679	27851	28193	2798.5	7307	9927	10267	6572	2345.5	655.5	1360	1609	914	731	176	1064	188	232	112	832	324	118	84	157	167	+	+	+
	1143	PLA EDTA	39-	m	+	+	32	Symptom Onset	5		36701	34694	16654	38480	33508	14399	1248	239	5042	1156	917	2162.5	18716	1425.5	693	2243	2775	5382.5	1722	1095	470.5	1549.5	6127	12069	189	53	128.5	171	87	160	473	103.5	150	276	120.5	79	+	+	+
	1144	PLA EDTA	39-	m	+	+	52	Symptom Onset	5		34876	34397	18111	43099.5	33234	14535.5	1943	320	8887	1017	1632	3539	19229	2410	1372	3213	5024	8776	1440	888.5	337	1398	3044.5	5479	176.5	62	184	107.5	101	227.5	438	87	226	216.5	157	139	+	+	+
	1145	PLA EDTA	39-	m	+	+	57	Symptom Onset	5		35287	33006	16705.5	40488	32561.5	13121	1819	316.5	9072	893	1542	3418	17372	2170	1381	3028	4750.5	8023	1297	797	296	1275.5	2554	4127	167	66	192.5	97	92	207.5	375	96	228.5	181.5	155	182	+	+	+
	1146	SER	60+	f	-						764.5	75	69	528	878.5	133	5799.5	499.5	13120.5	3128	3680.5	9238	18476	2069.5	2266	6044	6782	5210	70	47	30.5	103	146	59	149	47	477.5	95	87	258.5	276	85	134	188	110	332.5	-	-	-
	1147	SER	60+	f	-						198	77	83	607	625	168	14110	519	7463.5	871	2621	6915.5	19206	1459	3033	2228	3034	9548	116.5	90	33	147.5	160	180.5	221.5	129	159	239	195	96.5	399.5	235	181	125.5	220	156	-	-	-
	1148	PLA			-					PCT	140.5	62	46	826.5	354.5	153	5757.5	423	5677	565	1382.5	1912	9649.5	1193.5	1163	9504	6127	5285	55	41	26.5	114	137.5	59	501.5	118.5	682	97.5	109	148	2122	303	176.5	299.5	275	462	-	-	-
	1149	PLA			-					PCT	137	58	44	717	363.5	131.5	5516	372	5589	488	1179	1763	9364.5	1079.5	1088	8374	5636.5	5008	65	38	31	109	116.5	52.5	484	108	773	78.5	97.5	140.5	1991	293	165	257	256	451	-	-	-
	1150	PLA			-					PCT	157.5	81	73	521	518.5	201	15704	1489.5	7513	619	1222.5	2050.5	15162	4706	1263	6088	6255	6217	54	44	29.5	116	109	67	811	57	909	101	112	128.5	1774	191	158	294	138	244.5	-	-	-
	1151	PLA			-					PCT	84	71	38.5	223	311	129	2095	251	2355.5	215	539	1127	4806	656	631	1910	2547.5	2551	42	27	22	29	48.5	30	43.5	18	163	44	33.5	36	114	53	120	38	46	33	-	-	-
	1152	PLA			-					PCT	47	71.5	61	241	511.5	190	7448	1368	7666	1167	2428	1618	8760	3407	2160	7685	9956	5549	154.5	160	45	335	239	134	978	128.5	2408	996	488	1100	1297	468.5	618	398	467	1026	-	-	-
	1153	PLA			-					PCT	138.5	256	1206	996	942	169	5936	652	8432	273.5	649	5373	2789	1175	1208.5	1885	2375	5282	137	210	754	419	379	163	580	253.5	723	218	245	251.5	626	278	655	687	185	657.5	-	-	-
	1154	PLA			-					PCT	56	59	69	1211	268	116.5	6293	1000	6466	155.5	752	1560.5	12976	4577.5	1278	1770	2783.5	2368	63	47	39	322	104	60	116	38	502	155	154.5	130	617	102	128	164	134.5	117	-	-	-
	1155	PLA			-					PCT	57	62	70	1231.5	310	127	6190	1057.5	6553.5	162.5	779	1595	13098	4426	1287.5	1838	2760	2474.5	79	78	47	348	159	77.5	164	52	565	294	458	139	668	120	135	320	490	129	-	-	-
	1156	PLA			-					PCT	56	63	71	1117	301	122	5961	1025	6300.5	164	750	1608	12727.5	4390	1229	1725	2672	2508	103.5	92	50	358	202	78	198	71	644	742	1548	152	671.5	128	141	769	1784.5	129.5	-	-	-
	1157	PLA			-					PCT	77	83	67	8974	416.5	128	4168	478.5	4635.5	2189	3015	8574	16152.5	1328	604	7344	11556	3810	37	39	29	480	149	52	155	50	1015	76.5	72	142	1574	105	322	246	102	323	-	-	-
	1158	PLA			-					PCT	52	67.5	55	498.5	2976.5	4134.5	6650	1229.5	5211	375	530	1800	16493.5	4792	1779	1938.5	1825	14869	131	122	43	71	2046	3454.5	1845	50	2203	244.5	96	84.5	521	162	438.5	253.5	134	306	-	-	-
	1159	PLA			-					PCT	48.5	45	35	334	250.5	93	254	61	230	329	1165	711	2771	223	337.5	2301	4053	3873.5	86	41.5	37	69	69.5	62	87	38	56	104	60	112	274	82	69	107.5	87	113.5	-	-	-
	1160	PLA			-					PCT	188	64	62	9253	627	142	13326	1823.5	8915	310	463	1701	1853	1202	1969	7693	7029.5	8373.5	160	136.5	42.5	150.5	84	43	94	29	303.5	44	48	42	175	58	95	71	55	92.5	-	-	-
	1161	PLA			-					PCT	49.5	68	46	195.5	848	146	6389	248.5	5549	724	1963	340	25422	738	1796	4872	5804	1777	50	75	34.5	105	151.5	78	174	50	180	689.5	125	84	977	219	122	296	245	505	-	-	-
	1162	PLA			-					PCT	66	73	35	158	299.5	106.5	1912	252	3001	280.5	616	3205	3541.5	430	583	2101	1232	5532	130	66	32	116	134	63	338.5	121.5	749	92.5	70	165.5	895	372	92	214	203	107	-	-	-
	1163	PLA			-					PCT	85	50	160	1690.5	976	290	380	90.5	6948	169	234	1016	4576	867	291.5	643	636	559.5	32	47	32	144	115.5	91	265	71	130	182	143	128	180.5	94	72	158	99	48	-	-	-
	1164	PLA			-					PCT	56.5	98	50	353.5	688.5	132	1995.5	337	2798.5	320	748.5	597.5	7942	1084	1025	2602	4704.5	3058	70	67.5	31	52	66	39	99	28.5	98	69	129	1038	463	53.5	64.5	212	408	764	-	-	-
	1165	PLA			-					PCT	39	35	32	293	216	104	1199	136	8081	174	362.5	709.5	3187	458	2560	1001	1175	1448.5	29	26.5	23	37	110	33	234	23	387	48	41.5	85	96	53	100	54	49	88	-	-	-
	1166	PLA			-					PCT	2654	76	69	271	350	123	6487.5	704	3363	167.5	159	1967.5	5251	2023	568	1132.5	434	3065.5	42.5	47.5	33	56	167.5	91	1029	43	252	95	90	66	218.5	90	72	121	86	246	-	-	-
	1167	PLA			-					PCT	60.5	87	69	465.5	831.5	160	3251	615	2614	215	265	222	8967.5	3127	360	1438	977	601.5	38	47	32	87.5	86	56	99	41	332	94.5	84.5	74	625	172	100	243	109	156	-	-	-
	1168	PLA			-					PCT	153	89	75	981.5	2726	686	13191	1896.5	14029.5	1095	2714.5	1592.5	21259	6620.5	4020	9898	9020.5	4584	43.5	43	30	100	82.5	60	497	118	628	116.5	145	108	586.5	305	206	246	174.5	147	-	-	-
	1169	SER			-					HAMA	46	93	89	760	533	138	2597.5	1039	13381	637	1982	3736.5	12277	4897	5556	4174	7152	4623	33	29.5	27	68	56.5	39	88.5	40	688	42	45.5	68	368.5	248	126	116	93	330	-	-	-
	1170	SER			-					HAMA	79	102	64	384	2831	251	5862	547.5	12659	1007	4008	2032	22057	2131	2650	9009	13661	5765	38	36	28	45	105	52	154.5	39	272	75	72	225	651	95.5	266	153	139	94.5	-	-	-
	1171	SER			-					RF	118.5	275.5	209	1916	1467	815	11989	1328.5	8286	7981	10633	2978	23586	2337	1309	23061	28695	26368.5	236.5	133.5	88	277	557	343.5	649	144	2277	493.5	472.5	687	21588.5	6490	437	3098.5	2032	1481	-	-	-
	1172	SER			-					RF	153.5	102.5	113.5	4299	621	210.5	2972	1036	6877	8653	3546	3642.5	5917	4174	1019	6915	6440	9261	51	64	37	81	136	45	107	36.5	2454.5	255.5	122	135	710	95.5	193.5	1274	257.5	734	-	-	-
	1173	SER			-					RF	489.5	87	57	605	478	200.5	10024	1005.5	10928	476	1153	5417	8346	3624	4076	4330.5	6533	11460.5	67	73	38	112	173	100	601	63.5	2617	121	101	365	4702	356	902	468	273	690	-	-	-
	1174	SER			-					RF	388	177	89	1003	897.5	324	2657	773	5514	6804.5	16867	14414.5	17752.5	7254	1364	26824.5	33108.5	19650.5	40	30	29	38.5	89	85	214.5	71.5	124	126	187.5	180	9642.5	636	118	563	423	147.5	-	-	-
	1175	SER		m	-						1305	757	73	328.5	265	103.5	7577	685	11503	2845	10456	9540	21898	3691.5	4290	6696	17532.5	8360.5	44.5	42	27	364	165	112	114	31	101	194	165	532	423.5	1168	122	176	141.5	140.5	-	-	-
	1176	PLA	60+	m	+	+	29	PCR Date			56739.5	35332.5	24065	58998	55805	53569.5	3015	387.5	1800	578	755.5	5984	11145	1239	1397.5	2054.5	1788	5955	15990	11356.5	2990	13923	14764	3205	280.5	74	139.5	170	181	727	2289	166.5	116	1294	872	237	+	+	+
[truncated: 8 more columns]

## Sheet: Figure 3a + Suppl Fig 7
	Figure 3a and Supplementary Figure 7 - Only time-series samples
	Sample Information										MultiCoV-Ab IgG Signals (MFI)																		MultiCoV-Ab IgA Signals (MFI)																		MultiCoV-Ab SARS-CoV-2 Classification
	SampleID	Sample Matrix	Age group	Gender	COVID19 infection	COVID19 hospitalized	COVID19 dT	COVID19 dT type	Time series PatientID	Sample Group uninfected	IgG SARS-CoV-2 Spike Trimer	IgG SARS-CoV-2 RBD	IgG SARS-CoV-2 S1	IgG SARS-CoV-2 S2	IgG SARS-CoV-2 N	IgG SARS-CoV-2 N NTD	IgG 229E N	IgG 229E N NTD	IgG 229E S1	IgG HKU1 N	IgG HKU1 N NTD	IgG HKU1 S1	IgG NL63 N	IgG NL63 N NTD	IgG NL63 S1	IgG OC43 N	IgG OC43 N NTD	IgG OC43 S1	IgA SARS-CoV-2 Spike Trimer	IgA SARS-CoV-2 RBD	IgA SARS-CoV-2 S1	IgA SARS-CoV-2 S2	IgA SARS-CoV-2 N	IgA SARS-CoV-2 N NTD	IgA 229E N	IgA 229E N NTD	IgA 229E S1	IgA HKU1 N	IgA HKU1 N NTD	IgA HKU1 S1	IgA NL63 N	IgA NL63 N NTD	IgA NL63 S1	IgA OC43 N	IgA OC43 N NTD	IgA OC43 S1	IgG (Spike Trimer + RBD)	IgA (Spike Trimer + RBD)	IgG + IgA Combined
	1	SER	39-	m	+	-	28	PCR Specimen			9014	5350	1546	9392	15834	5220	19211	4623	11687	1188.5	4651	1967	27869	10581	3129	16921	17527	14214	1540	1348	135	1327	561	201	534	133	317	626	1090	376.5	1274	273	407	1684	2894	1927.5	+	+	+
	2	SER	39-	m	+	-	28	PCR Specimen			33673	13946	3067.5	22885	12484	2726	4731	941.5	10500	1178.5	4167	10478	5781	3138	4921	5186	12081	9011	3535	2742	414.5	2878	1031	339	142	68	100.5	104	133	359	892	249	121	357	118	433	+	+	+
	3	SER	39-	m	+	-	28	PCR Specimen			14131	9000	1897	10459	8053.5	613	4545	311	9790	369	186	2974	9072	1064	2072	1762	1445	4894.5	3223.5	1516.5	414.5	1736.5	182	77	437.5	39	400	82	61	68.5	272.5	104	83	143	86	202	+	+	+
	4	SER	39-	m	+	-	29	PCR Specimen			48157	22979	8538	30748	24067	4797	9805	3826	16350	1462	3869.5	6583	43044	18860	9106.5	8557	11727	23704.5	4829	4289.5	840	3348	446.5	192	145.5	122	586.5	201	274	619	1156	249	168.5	766	657	591	+	+	+
	5	SER	40-59	f	+	-	26	PCR Specimen			12793	2628	574.5	16629	7868	1581	10504	2126	14384	1013.5	4236.5	6881.5	18860.5	7933	5336	6419.5	11400	8097.5	1317	667	88	818	1069.5	974.5	221.5	82	184	117	233	164	382	616	95	233	565	128	+	+	+
	6	SER	39-	m	+	-	32	PCR Specimen			597	106	68	467.5	273	145	15054	2414	9305	922	2417	9050	7337	3554	2861.5	3982	8253	6164	42	66	32.5	249	151	89	298	65	415.5	251.5	135	481.5	1286	255	94	206	275	290	-	-	-
	7	SER	39-	f	+	-	32	PCR Specimen			28618	7250	1913	10823.5	24886	2317	9068.5	1134	18860	185	823	1682	14736	3439	6664.5	2893	2537	4567	1340	842	145	1948	1015	62	222	34	123.5	67	54.5	81	152	71	61	83	59	111	+	+	+
	8	SER	39-	m	+	-					23587	7939	1928	24102	24079	1276	16090	2474	14364	2037.5	5379	3040	14626.5	7853	3716.5	11649.5	19796	10788	1401	1010	124.5	2478	948	61.5	469	125	464	281.5	333	65.5	1220	225	100	800	672	324	+	+	+
	9	SER	40-59	f	+	-	33	PCR Specimen			684	114	61	627	334	118	3223.5	640	10008	934	3663	17527	12409	2130	4962.5	9787.5	18147	20943	31	38	24	447	86	77	150	30	93	69	63	151	184	67	90	138	90	174	-	-	-
	10	SER	40-59	m	+	-	41	PCR Specimen			14316.5	6911	2257	8945	11487	1602	20966.5	657.5	8738	438	1067.5	11328	11298.5	1812	1074	2687.5	5630	4232	3744	1581.5	320	1811	5819	100.5	296	50	952	281.5	132	399	662	153.5	538.5	145	77	585	+	+	+
	11	SER	40-59	m	+	-	40	PCR Specimen			11969.5	1989	504	17198.5	5337	468	11241.5	2185	14723.5	1133.5	1374.5	3617	22019	7914	4343	6866	12834.5	9647	3132	178	47	1366	554	69	224	54	203	142	121	125.5	1671.5	109.5	96	146.5	196	297	+	-	+
	12	SER	39-	f	+	-	43	PCR Specimen			340	73	69	300	322.5	118.5	4329	1539	7478	583.5	1136.5	8943	21528	5391	4511	3756	7316	8173	232	35	25.5	62	102	40	69	28	191	66	40	372	389	67	137	63	52.5	614	-	-	-
	13	SER	39-	m	+	-	37	PCR Specimen			12610.5	7603	1188	13383.5	12501.5	220	6665	765	12911	1473	2498	8092.5	7708	9978	3979.5	3278	4680	12800.5	751.5	570	102	1004.5	274	48	123.5	41	319	97	62	1644	3467	298	83	289	98	301.5	+	+	+
	14	SER	40-59	m	+	-	42	PCR Specimen			8303	3107	508	8207	9401	227	13589	1679.5	16577	4748	10378	6493	16025.5	3219	2983	21809	30748	31859	220	146	38	371	372	58	1529	41	105	108.5	184	121	3107	92	89	432	340	456	+	-	+
	15	SER	39-	m	+	-	46	PCR Specimen			16024.5	9464	1961	15816.5	10218	680	10347	1398	7731	680	1272.5	2161	9816	5325.5	1284	3679.5	6587	15608	682	510	78	1570.5	127.5	154.5	117	41	103	92.5	55	75	292	226.5	73.5	87	79	159	+	+	+
	16	SER	40-59	m	+	-	36	PCR Specimen			44659	27612	9217.5	29683	27050	6221	12079.5	2297.5	10871.5	5285	11800.5	9726	21411	3417.5	1952	12237	23704	8966.5	2382	869	237	15384	2205	153	373	588	732.5	479	250	230	5490	280	307.5	882	241	222	+	+	+
	17	SER	39-	m	+	-	28	PCR Specimen			7068	5025	571	25190	11715	888	11672	983	8849	1744	6742	7601	44378	4199	1535	9426	16525	8092	2809	679	104	2029	629	121.5	186.5	61	178	119	140	149	611	907.5	110	207	227	335	+	+	+
	18	SER	40-59	m	+	-	42	PCR Specimen			31216	16133	5891	17143	39967	8589	10523	2395.5	21844	573	1581.5	3319	24523.5	8176	3012	7151	12385	5096	9063	2965	180	981	1088	151	154.5	44	1406	127	54	48	278.5	123	115	74	135	53	+	+	+
	19	SER	39-	m	-						559.5	349	182	991	10772.5	17265	8325.5	2118.5	9578	2428	5854	11022	19048	6611.5	3624	9477	18018	15828	46	78	48	168	475	787	116.5	65	80	146	132	213	387	148	83	246	162.5	980.5	-	-	-
	20	SER	40-59	m	-						112	99.5	115.5	3720	461	132	9560	1142	10646	756	1876	1166	16185	3042	2494	3107	5293	5072	47	42	34	702	220.5	49	128	41	329	110.5	79	835	247	101	108	80	86	788	-	-	-
	21	SER	39-	m	-						138	138.5	71	577	666	319	20077	3244	14064	9579	13074.5	6509	43185	8814.5	9229	20147.5	24032	19235	44.5	64	34	80	180	57	509	374	177	130	142	779	5645	164.5	215	441.5	139	996.5	-	-	-
	22	SER	60+	m	-						195	76	253	1599	546	382	32854	2838	6093	1107	3127	2924	34421	9862	3482	10266	7718	5179.5	39.5	45.5	26	159	123	58	1761	63.5	201	157.5	85.5	87	2717	189	106	647.5	93	2205.5	-	-	-
	23	SER	39-	f	-						114	128	108	1827	669	207	15608	2351	12999.5	831.5	3408	3684	25482.5	5353.5	4425	9643.5	15160	23587	33	40	26	64	86	52	159	49	225	71	71	145	2015.5	105	92	357	277	481	-	-	-
	24	SER	39-	f	-						246	57	48	373	379	110	1459	288	4817.5	313	1513.5	1646	9022.5	1299.5	1628	1826	4243	10377.5	50	44	27	169.5	66	54	181.5	38.5	67	102.5	58	42	180	78	78	95	72	249	-	-	-
	25	SER	39-	m	-						339	306	105	2378.5	1115	807	7548	1032	12350	1398	2256	13908	22581	5420	12643	8366	11786	17878	76	66	29	127	242	460.5	439	73	869.5	74	83	1905	335	377	374	119	104	408	-	-	-
	26	SER			-						509	70	66	987	1036	98	21622	2968.5	8727.5	1147	1975	5726	20007	7602	1882	9953	9440	7857.5	50	129	38	206	103	53	827.5	59	7538.5	231.5	93.5	165	5420.5	798	1612	634	547	808.5	-	-	-
	27	SER	40-59	f	-						152	92	55	2112	500	125	11569	519	5338	427	1433	3215	18299	1359	2404	1926.5	2824	3077	50	47	32	118	1106	61	308	57.5	630	135	90	291	516	150.5	185	184	119	1226	-	-	-
	28	SER	40-59	m	-						71.5	65	42.5	2418	1369	164	1298	260.5	4177.5	916	1788	6120.5	10552.5	1339	2743	6363	5587	5839	53	58	34	82.5	286	63	1367.5	273	3369.5	184	92	133.5	3176	1039	465	714.5	119	1872	-	-	-
	29	SER	39-	m	-						582	103	78	790.5	676	330	10850	3336	11785	2548	3383.5	8799	35041.5	12995	4673	8798.5	9261	11427	64	83	31	96.5	61.5	69	121	53.5	189	106	71	99	1879	120	88	217.5	84	78	-	-	-
	30	SER	39-	f	-						317	63	37	410	284	87	2044.5	306	11846	1043	284.5	1392	9582	1903.5	3759	1607	1761	6588	31	31	26	43	58	61	59	28	701	52	77	51	4566	69	303	127	147.5	350	-	-	-
	31	SER	39-	m	-						87.5	88.5	63	445.5	351	111	3245.5	1244	8011	472	699	6885	18521	3460.5	4015	5376	4393	6998	49.5	34	25	94	66	41	135	41.5	201	118	79.5	251	2246.5	181	80	175	114	105	-	-	-
	32	SER	39-	f	-						296	69.5	47	632	218	91.5	2579	313	4636	505	1240	1702	7575	975	2490	4349	9045	8641	93	41	33	165.5	77	53	81	44	89	79	55	46	645	84	93.5	103	69	108	-	-	-
	33	SER	39-	m	-						218	90	87	2139	554	167	2711	971	10175.5	197.5	316	1604	13685.5	4820	4057	2797	3543	14113	44.5	42	32	71	199	51.5	136	38	487	71	55	53	793	114	203	94	64.5	255	-	-	-
	34	SER	39-	m	-						134.5	106	58.5	906	1088	695	19468.5	2160.5	8648	1383	2446	7443	20814.5	4278.5	4976	14431	13516	15828	50	81	32	157.5	142	89	159	70	139	160	86.5	141.5	133	132	157	229	113	609.5	-	-	-
	35	SER	39-	f	-						75	82.5	109	979	450.5	167.5	20218	1262	18322	322	996	2893.5	21317	1803.5	2220	5325	5624	10103	38.5	39	29	104	59	49.5	282	36	200	63	62	168	1188	81	67	106	122.5	568	-	-	-
	36	SER	39-	f	+	-					5485.5	1755	225	5919	1393	2068	6917.5	1963	5732	188	438	3297.5	8445.5	9989	976.5	1813	2466	3598	507	307	56.5	272	132	90	606	60	423	228	80	232.5	575	233	572.5	240	98	58	+	+	+
	37	SER	39-	m	+	-	36	PCR Specimen			6218.5	3841	783	7993	3443.5	273	7388	578	10691	1161.5	3721	7999.5	8337	296	3774	7146	13161	11678	1360.5	210	56	863	283	179	174	47.5	590	96	85	311	812	331	693	174	184.5	219	+	-	+
	38	SER	40-59	f	+	-	38	PCR Specimen			94	71.5	46	1530	447	544	22522.5	4890	7275.5	693.5	1940.5	5619	34351.5	8179	2283	8982	9885	16380.5	76	143	33.5	171	901	1413.5	528	76	5330.5	92	79	371	2235	274	271	269	199	627	-	-	-
	39	SER	40-59	m	+	-	40	PCR Specimen			23002	8658	3771	29765	22698	4669	14193	1909.5	8997	1037	2762	3322	12946	4948	3513	5510	9186	14626	3625	481	769.5	617	1785	77	133	57.5	527.5	746	634	59	992	157	172.5	243	145	410	+	+	+
	40	SER	40-59	m	+	+	43	PCR Specimen			37674	25283.5	11410	26173	46297	16355	11282	7710	18299	2097	2705	4294	33193	26887	1033	5413.5	6170	14060.5	2455	995.5	392.5	1247.5	1128	202	694	48.5	403	141.5	72	125.5	3223.5	398	68	325	250.5	85	+	+	+
	41	SER	39-	f	+	-	31	PCR Specimen			34375	9100	2454.5	28220	33520.5	2811	5275	598	15027.5	2309	2324.5	5745	5603	1492	8143	4855	7294.5	19153	599.5	301	62	1546	180	59.5	72.5	35	121.5	99	113.5	840	73.5	76	138	76	129.5	1160	+	+	+
	42	SER	40-59	f	+	-	32	PCR Specimen			31426	18930.5	2982	13772.5	11004	3823.5	8324	3269	4415	287	553	2129	27729	15693	1938.5	4097	2781.5	6065.5	4565	947.5	166	6289.5	589.5	65	1310	62	69	82.5	178	49	484	165	84	138	292	129	+	+	+
	43	SER	39-	m	+	-	40	PCR Specimen			17362	6722.5	2036.5	7369	16261	10651	15123	12307	10097	2404	3607	7487.5	22745	27039	3528	15261.5	9123.5	5972	2127.5	1201.5	237	869	241.5	135.5	254.5	129	80	85	62.5	168	1349	400	72	238	79	337	+	+	+
	44	SER	40-59	m	+	-	36	PCR Specimen			9988	6884.5	1670	30584	20264	5848	8938	1494	3165	2677	3359	3846.5	12128.5	4960	1105.5	4549	8233	4130	1102	727	122	667	2448	157.5	879	51	318.5	101	108	123	651	144	158	249	169	298	+	+	+
	45	SER	40-59	m	+	-	36	PCR Specimen			19714.5	13724	2978	21118.5	30748	15472	21563.5	15634	2803	7432.5	8831	6970	30209	28642	654	24640	13531	7959.5	2423	4045	65	911	4110	3327	1414	318.5	1567	819	118	300	950.5	912.5	337	13280	2315	124	+	+	+
	46	SER	39-	f	+	-	36	PCR Specimen			2460	120	87	4689	477	446	2574.5	123.5	8706	1221.5	2342	6063.5	2174.5	448.5	2938	2908	6921	13834.5	39	45	29	70	88.5	94.5	80	38	371	113	68	97	232	120	125	97	123	196	-	-	-
	47	SER	39-	f	+	-	40	PCR Specimen			21715	9620	3556	18614.5	26559	5533	27472	4416.5	14489	4054	7317	5500.5	29250	12953.5	7297	20171	20639	4306.5	2122	665.5	174	1406	840.5	73	513.5	65	461	201.5	409	214	162	103	76	578.5	246	344	+	+	+
	48	SER	40-59	m	+	-	45	PCR Specimen			8177	4354	1207.5	16772	13650.5	3043.5	4404.5	2422.5	1588	1189	788	4872	21317	19843	1969	3796.5	3411.5	7013.5	428.5	236	68	684.5	220	57	136	52.5	710.5	95	85	187	193	349	155.5	762	68.5	68	+	-	+
	49	SER	39-	m	+	-	45	PCR Specimen			10790.5	5964	1419	9724	20428.5	448	18486	2458.5	14996	2610	2123	4079.5	20522	9806	3317	6551	7711.5	15276	615	280	109	625	284	77	227.5	45	609	88	91.5	57	932.5	98	168	311	138	573	+	+	+
	50	SER	40-59	m	+	-	31	PCR Specimen			11111.5	5575.5	795	7498	17538	539	14695.5	978.5	18298.5	1239	2403	6280.5	23060.5	1768.5	5682	5063	8200	9024.5	937	520	101	832	1569	90	190.5	43	3821	92	80	165	446	152	454.5	196	78	448	+	+	+
	51	SER	40-59	f	+	-	44	PCR Specimen			12527.5	8012	1494.5	25775	23494	6222	9571	5285	3589.5	827.5	2575	2434	22171.5	16306	1805.5	3763.5	7176.5	6033	440	269	61.5	590	220.5	65	311	168.5	148	61.5	49	77	5149	672	90	194	71	74	+	+	+
	52	SER	40-59	f	+	-	21	PCR Specimen			10062	5429	1085	22007.5	31765.5	9374.5	8933.5	1112.5	14839	328	521	2987	26302	3094	2449	2401.5	883	3771	4185.5	289	66	4169	303	92	139	64.5	469	123	166	433.5	856	193	118	438	944	3255	+	+	+
	53	SER	40-59	m	+	-	27	PCR Specimen			12046	1816	966	18228.5	28103.5	4549	14185	1922.5	8243	3206	10009	6527	23026	6208	4452	20662	27752	11525.5	727.5	741	133	895.5	1021	76	386	34	779.5	77	151	339.5	620	98	146.5	364	517	372	+	+	+
	54	SER	60+	m	+	-	37	PCR Specimen			20241	15535	4025	20861	33181	5261	3628	842	6227	230	589	4950	8866	7184	620.5	8533.5	17455	8537	6569	3308	656.5	3880.5	1325.5	169.5	149.5	67	82.5	839	227	1615	433	223	97	3265	762.5	2302	+	+	+
	55	SER	40-59	f	+	+	44	PCR Specimen			50497	38142	19562	36106	46823	38668.5	17480	15381.5	8896	6374	1055	6768.5	29624	29414	1488.5	6399	7262	6522.5	1532	680	269	4077.5	2546	3843.5	243	97	842.5	280	223	224	6163	477.5	440	824	394	155	+	+	+
	56	SER	40-59	m	+	-	42	PCR Specimen			18264	10998	2483	18650	12371	4771.5	4283.5	1928	11298	586.5	943	3750	25015	8637	4874	5578	4470	3726.5	2060.5	957	145.5	552	770.5	155	259	60	912.5	126	146	184.5	1727	233	248	202.5	167	1036	+	+	+
	57	SER	39-	m	+	-	34	PCR Specimen			17550	6651.5	1017	15697	9745.5	1119	18416	2876	7196	1309.5	2524	1503	29671	8888.5	1843	6225	10151	4346	3447	3238.5	267	4593.5	205	70	493	58	1257	211.5	144.5	2262	1158.5	151.5	89	234	532	2556	+	+	+
	58	SER	40-59	f	+	-	36	PCR Specimen			17503	9862.5	2276	22604.5	10074	1099	17190.5	1285	8471	707.5	1606	1967	11144	1635	1712	6431	6524.5	5798	994	336	57	402	223.5	69.5	671.5	142	1735	122	67	93	1630	511	532	241	136	465.5	+	+	+
	59	SER	40-59	f	+	-	39	PCR Specimen			47900	23002	10217	35685	27308	14025	2576	383	4989	445.5	942	1768.5	2339	1256.5	1412	1674	3351	1831	2097.5	1275	300.5	874	3328.5	5830	896	470.5	1173.5	61	58	303	3845	3685	551	287	87	109	+	+	+
	60	SER	60+	m	+	-	47	PCR Specimen			17021	10399	2862	15358	25412	3442	2355	400	6466	1220	2352	2813	9332	1543	2314	5383.5	6151	7306	1162	641.5	125	680	780.5	132	427	60	569	102	107	55	224	398.5	280.5	1226.5	191.5	194	+	+	+
	61	SER	40-59	m	+	-	38	PCR Specimen			50041	28033	12837.5	47654	41979.5	10340	2399	604.5	14623.5	830.5	2338	7757	9871	10645	5844	3786	5058	8912.5	1045	526	152.5	2690	687	783	2356	693.5	3833	124	1165	80.5	12542.5	8613	646	818	655	141	+	+	+
	62	SER	39-	f	+	-	42	PCR Specimen			16101	3270	625	17489	17761	6080	15381	9360	25295	2517.5	4265	3207	22265	26606	9423	5335.5	9206	9391	519.5	290	107	2580.5	393	86	1940	99	1703	475	346	289.5	1298	326	519.5	694	827	1127	+	+	+
	63	SER	40-59	f	+	-	45	PCR Specimen			27425	12933.5	3116	29016	26945	5015.5	10312	3620	11640	3732	6434	3001	16676	11870	5716.5	10592	13482	11996.5	7822	2301	67	854	298	220	572	112	281	110	54	49.5	607	554	131	178	95.5	73	+	+	+
	64	SER	40-59	m	+	-	37	PCR Specimen			28220.5	20124	4039	24827	47467	20171	15713	2055	7876.5	3171.5	4769	2190	24921	6539	3370	10246	13714	10542	5543	4516	368	761	1678	152.5	185	37	181.5	161.5	132.5	54	1836	127.5	126	542.5	100.5	98	+	+	+
	65	SER	40-59	f	+	-	39	PCR Specimen			11654	989	198.5	18509.5	5188.5	413.5	8330.5	727	7470	6000	8114	14572	28337	3641	3903	18977.5	28489.5	11622	156	83	48	281	220.5	122	5890	1863	5178	170	149	729	3775	2942.5	1037	438.5	198.5	218	+	-	+
	66	SER	39-	f	+	-	43	PCR Specimen			21528	14518.5	3596.5	14865.5	21855.5	6416	5261.5	873.5	21188.5	2462	301	931	25096.5	5023	3996	4498.5	1737.5	4560	2531.5	1946.5	290.5	1046.5	469	100.5	819	164.5	632	62	58	88	3379	701	88	245	55.5	171	+	+	+
	67	SER	40-59	m	+	-	41	PCR Specimen			39242	24956	9849.5	43524	41044	19539	27881	17901	21317.5	3300.5	7192	5621	43922	30794	3422	14889.5	19118	19235	2236	1171	218	1382.5	7275	197	456	139	510.5	114	96	100.5	750	197	134	230	127	191	+	+	+
	68	SER	40-59	f	+	-	37	PCR Specimen			40400	31824	11392.5	27565.5	35182	23821.5	7715	4368	4389	1258.5	4552	2907	15877	15737	1761.5	8546	14179	3813	7813	2741	484	2213	3234	3139.5	87	35	161.5	85	114	120	473	107.5	135	123.5	275	398	+	+	+
	69	SER	40-59	f	+	-	31	PCR Specimen			11930	7880	2440	6960.5	14987.5	10223.5	13841	11394	6108.5	2270	5854	1194	26114.5	24382.5	2403.5	5254.5	7456	5023	20549	4748	636.5	26478	1981	101	218.5	84	70	741	239	1773	1145	440.5	84	337	155.5	928	+	+	+
	70	SER	40-59	m	+	-	34	PCR Specimen			6507.5	3169.5	239	28665	16822	1612	14003	615.5	13121	234.5	1313	3290	26395	1543	3064.5	2805	3235.5	3765	270	185	39	892	181	46	154	27	833	53	81	207	244	54	105	84	175	238.5	+	-	+
	71	SER	40-59	f	+	-	34	PCR Specimen			16663	3998.5	1004	19422	28852	10214	15209	4832	21107	281	1239.5	2077	16589	16508	1693	3812.5	2893	4460	2100	709.5	84	2893.5	581	71.5	181	37	222	91	148	52	1609	118	80	340	377	172.5	+	+	+
	72	SER	40-59	m	+	-	40	PCR Specimen			12773.5	5901	1306	14849.5	12530.5	3102	21563	3287	9045	5357	8153	9807.5	36223	10617	3232.5	23891	21692	12138	678	368	77.5	1044	807	80	1215	54	2756.5	958	405	329	355	191	122	1668	3049.5	587.5	+	+	+
	73	SER	40-59	f	+	-	34	PCR Specimen			15519.5	13040	2478	29039.5	41324	39873.5	28337	1043	10660.5	1291.5	3374.5	3494	19984	1756	2138	4539	7740	8086	12622	1653	274.5	6166	6051	7849	1399.5	66	1151	110	106	255.5	4917	90.5	93	139	118	454	+	+	+
	74	SER	40-59	f	+	-	42	PCR Specimen			138	131.5	183	1083.5	738	377.5	10849	1626	9410	727	3069	1384	21809	5367	3929.5	4133.5	6410	5259	58	70	126	250.5	116.5	289.5	290	74	270	126	141	925	2020.5	340.5	351	330	196.5	341	-	-	-
	75	SER	40-59	f	+	-	42	PCR Specimen			81	84.5	64	425.5	369	126	4957	522.5	12045	909	1162	4439	35053.5	2365	5188	4217	6436	3602	39	48.5	25.5	118	93	55	126	32	145	113	46	148	1891	96.5	85	163	56	72	-	-	-
	76	SER	40-59	f	+	-	43	PCR Specimen			22394	12678	3598.5	22008	38656.5	11498	17503	5434	16629	6660	3639	8125	41278	15492	6210	30712.5	9404	6521.5	2570	2045.5	319.5	2220.5	1383	184	480.5	50	727	82	64	160	699	354	325.5	384	108.5	230	+	+	+
	77	SER	40-59	f	+	-	43	PCR Specimen			27729	17251.5	6530	27752.5	22124.5	14620	14708	8068	14222	7982	7968	6518.5	24850.5	23985	6883	10579.5	16031	5293	2593	1869.5	361.5	751	5190	103	4831	96	5084	136	105	237.5	6019	511.5	905	372	136.5	569	+	+	+
	78	SER	60+	f	+	-	38	PCR Specimen			20475	12801.5	4041	22464	19773	9413	1716	194	2389	2380.5	2308	1955	4534	1023	839	2619	5597.5	7711	775	565	179.5	580	577	309	84.5	31	50	313.5	73	46.5	292	64	183.5	125	61	261	+	+	+
	79	SER	39-	f	+	-	34	PCR Specimen			14716	9577	1981	38001.5	5279.5	347	3713.5	1229	5331	1567	5220.5	2384	21902	6293.5	3062.5	9713.5	17538	14621.5	596	422	68	1498.5	250	61	109	49	137	70.5	84.5	65	1161	115	168	366	228	250	+	+	+
	80	SER	39-	f	+	-	28	PCR Specimen			13285	5687	1170	13750	20405	136.5	2424	275	4908	918	1676	1241.5	18509.5	1290	3702	20849	7940	6299	690	316	59	2588	594.5	41	79	29	205	183	248	107	223	125	138	114	158	170	+	+	+
	81	SER	40-59	m	+	-	40	PCR Specimen			8895	5902	1660	13668	7408	1785	2151	1200	3630.5	191	364.5	2867	16727	6023	2209	2312	2341.5	8088	877.5	564.5	110	2120	389	88	205.5	61	440	271	95	62.5	845.5	246.5	122	1508	129	227.5	+	+	+
	82	SER	39-	m	+	-	25	PCR Specimen			16062	11025	2894	21598	23926.5	3933	4521	1211	14610.5	1196	602	6015	12270	5649	4684	2248.5	3918	18907	2740.5	1481	198	2288	490.5	76.5	180	57	1625	79	96.5	809	190	154	339	157	137	1925	+	+	+
	83	SER	39-	m	+	-	37	PCR Specimen			16330.5	8322.5	2505	17585	12112	2622.5	17573	1395	27495	2002.5	4539	4600.5	40693	6883	6276	7656	11858	19410.5	866	401.5	112	882	157	64	566	35	379	61	55	142	207	287	71	136.5	61.5	164	+	+	+
	84	SER	39-	f	+	-	46	PCR Specimen			32362	9728.5	1494.5	27916	20522	917.5	22440.5	2581.5	19071	17259	25552.5	6570	38680	5509.5	3455.5	15765	30116	11845	555.5	151	39.5	2625	279	52.5	189	37	576.5	162	200	68	215	88.5	131	613	205	418	+	-	+
	85	SER	40-59	f	+	-	33	PCR Specimen			24523	7501.5	2167	21060	10871	367.5	5239	2376.5	19001	1621	5747	9029	17309	11212	9235	11411	20638.5	12275	417	250	46.5	215	126.5	48	69	26	75	51	59.5	68	173	77	79	65	113	86	+	-	+
	86	SER	40-59	m	+	-	19	PCR Specimen			23599	15308	7890.5	25260	31192	18065	14656	8983	12917	645.5	439	8743	31122	25377.5	3125.5	5013.5	2835	21060	9657	6963	1505	3736	1037	254	246.5	147	964	227.5	499	215	672	371	124	400	645.5	565	+	+	+
	87	SER	40-59	m	+	-	37	PCR Specimen			6003	2994	904	10125.5	21200	2652	17807	7172	6070.5	429	1305.5	2318	23377	18463	2867	3445	5044	1499	430	257.5	72.5	1131.5	5843.5	183	470	105	489	177	118	184	1113.5	2015	168	424	374	96	+	+	+
	88	SER	40-59	f	+	-	42	PCR Specimen			163.5	73	70	3165	929	694.5	10413	1404	15497.5	287.5	1561	5826	21458	3840	3358.5	4238	8570	14996.5	38	41	26	474.5	93.5	76	80.5	34	517	54	52	163	169	117	122	92	137	154.5	-	-	-
	89	SER	39-	m	+	-	42	PCR Specimen			21715	5630	1223	17632	4507	758	14332	2436.5	5757.5	5072	11635	9481.5	18451	4689	1125.5	14991	25717	8025	3895	3160	172.5	1707.5	1170	1393	9372	2778.5	2333	192	435	692	31957	15554	1716	3771.5	1449	461.5	+	+	+
	90	SER	39-	m	+	-	32	PCR Specimen			331	82	65	797	1034.5	975	5368	1272	7885	650	611	2651	16129	3642	998	2299	1357.5	6922.5	48	62	33	141	350	221	349	91	1529.5	124	155	74.5	18624.5	421.5	345	536.5	272	173	-	-	-
	91	SER	39-	f	+	-	29	PCR Specimen			34749	11357	3084.5	17503	12094	680	36808	8381.5	32315	433	480	5308	14865.5	10753	2922	4679	2843.5	12483.5	2798	1042	281	987	244.5	67	530	54	4428.5	177.5	59	95	149	113	78	134	82	334	+	+	+
	92	SER	39-	m	+	-	34	PCR Specimen			8785	7070.5	756.5	10899	37159	2891.5	18392.5	1139	12609	793	985.5	2555	4572	1057	1454	6072.5	8041.5	16733.5	12540	691	198	1238.5	523	76	246	56.5	4814	128	69.5	786	2645	127	211	208.5	115.5	229	+	+	+
	93	SER	40-59	f	+	-	35	PCR Specimen			22604	16605	4607.5	22990.5	29016	21809	16225	13930	5225	508.5	1076	2968	30022	30233	1636	10188	8701	4088	693	281	85	2117	1241	120	243.5	93	88	55	50	125	937.5	258.5	75	887	200	295	+	+	+
	94	SER	40-59	f	+	-	38	PCR Specimen			28829	17467	7969	32503	35673.5	19024	11604	9854	15748	367	2455	4236	24324.5	26653	4003	3113.5	4250	12368	1461.5	1066	103	516	6742	275.5	206	78	864.5	180	136	1008	2637.5	281.5	561	475	146	918.5	+	+	+
	95	SER	40-59	m	+	-	39	PCR Specimen			22780	3269	585	14346.5	2334	723.5	6194	1620	11500	403	1688	4476	11373	5918	3863	3844.5	7870	9215	1541	1681	295	1161.5	683	68	141	44	1438	107	425	222	1425	177	476	216	125	187	+	+	+
	96	SER	39-	f	+	-	37	PCR Specimen			32245	12116.5	2726.5	24968	14858	616	42565	7448	24079	202.5	240	1058	30666	11837	3746	2979.5	1499	10494	1496	1222.5	213.5	1892	183	53	182	41.5	1338	57.5	42	50	137	134	237	82	47.5	139.5	+	+	+
	97	SER	39-	f	+	-	36	PCR Specimen			18205	9872.5	2195	14482	13416	1499.5	4146	361	9589.5	185	400	3738	20966	963	5140	1544	1438.5	14010	2888	3284	279.5	2268	227.5	86	140	45	276	75	116	353	328.5	83.5	262	622	112	531	+	+	+
	98	SER	60+	m	+	-	41	PCR Specimen			26980	16622	15424	23564	37615.5	11271	12873	972	16261	1336.5	1671	1776	16649.5	3503	2017	4879	5975.5	4482	10212	3700	506	26642	7328	168	98	43	1497	175	247	421	383.5	2844.5	91	1343	1534	1306	+	+	+
	99	SER	60+	f	+	-	41	PCR Specimen			19433.5	11030	3415	37604	41629	22019	7028	2751	19703	4659	9976	16882	23388.5	9002	5750	9555	16686	18345.5	3773.5	2652	483.5	2023.5	1374.5	419	680	203	1682.5	158	166	1513	5098	353.5	780	413	640	3699	+	+	+
	100	SER	40-59	f	+	-	44	PCR Specimen			37627	28150	9700.5	22417.5	20323	2059.5	3645	1605.5	8924	410	1382.5	2284	34655.5	7504	1441	3757	4166	7554	2234	1203.5	334	2125	826	129	65	33.5	2176	91	76	73	495	267.5	551	82	113	263.5	+	+	+
	101	SER	40-59	f	+	-	44	PCR Specimen			13042.5	8746	443	9479	30314.5	2213	12459	2902	18088	2190	4876.5	7312.5	29203	15324	5269	5376	10063	9472	1108	412	66.5	534.5	212	80.5	744.5	40	959	170	99	158.5	970	163	192	528	179	120	+	+	+
	102	SER	39-	m	+	-	30	PCR Specimen			28267	17877.5	6577	30127.5	34749	22651	21598	14956	8578	473	1677	1829	22885	28805.5	5743	8003.5	7774	6660.5	2872.5	856	166.5	2861	3704	585.5	252	65.5	185	87	105	217	1033	154.5	218.5	3354	326	310	+	+	+
	103	SER	39-	m	+	-	34	PCR Specimen			9654.5	4524	1245	26068	4857	500	3022	1185	12036	1520	5098	5084	16848	4168	3796	6626	15029	33743	632	482	101	935	78.5	40.5	64	27	67	71	134.5	52	736.5	63	83.5	373	324	242	+	+	+
	104	SER	60+	m	+	-	36	PCR Specimen			72	51	30	1800.5	675.5	82	4868	196	3801	237	327.5	6390	1545	562	731	906.5	154	2642	84	187	30	174.5	117	56	115	46	761	6477	65	345	149	115	64	172	75	136	-	-	-
	105	SER	40-59	m	+	-	39	PCR Specimen			26933	6422	1410.5	21914	33321.5	7289	12892	4999	19024	511	1666.5	6610	38270.5	22230	6301	10145	9732	12424	541	230	68	267	853	71	495	51.5	814	79.5	112.5	336	778.5	176	108	298.5	260	717	+	-	+
	106	SER	40-59	m	+	-	37	PCR Specimen			18287	8104.5	1576.5	20428	8320	683	7969.5	1490	10360.5	464.5	1779	6402	28665	5557	1659	5953	8066	12151	2057	1061	189.5	1410.5	1684	57	160	42	446.5	85	122	291	481.5	96.5	152.5	176	196	278	+	+	+
	107	SER	40-59	m	+	-	35	PCR Specimen			15923	9220.5	2708	17215.5	19071	1538	6726	1406.5	10164	1539	3448	3453.5	35638	7711	3674	5185	6668	7730	1943.5	1180	239	736	668	96.5	108.5	49	1085	93	73	97.5	2814	145	347	244	215.5	111	+	+	+
	108	SER	60+	m	+	-	38	PCR Specimen			6938.5	6646	428	28057	9337	6599	25786.5	8149	8882	792	2087	9033	47174	27975	4909	10768.5	7740	9883	11011.5	13315	1181	6707	4037	661.5	586.5	193	415	568	78	145.5	5181	1947	138	378	174	310	+	+	+
	109	SER	60+	m	+	-	34	PCR Specimen			11025	11094.5	1603.5	18872	6697	183.5	4113	506	6175	1308	1857.5	9292	12775	1848.5	1296	4268.5	6543	3903	1128.5	285	83	2449	773	82	1801.5	75	971.5	112	97	219	408	149	99	164	95.5	183	+	+	+
	110	SER	40-59	m	+	-	40	PCR Specimen			33275	21890.5	5873	34351	45232.5	19703	18931	13743	14737.5	1523.5	2813	8066	30455	28407.5	9511	15095	13027	10034.5	18499	18773	927	3217.5	4472.5	3608	490	67	4921.5	149	219.5	392	1471.5	254.5	908	706.5	222	585	+	+	+
	111	SER	39-	f	+	-	37	PCR Specimen			28197	19867	5937	29215	32444	7209.5	2547	628	10683.5	302.5	1307	3777	9819.5	3011	2152	1960	4532	5495	2142	307	74	1918.5	287	81	276	102	1034	124.5	71.5	260	9078.5	759	1493	576	79.5	296	+	+	+
	112	SER	40-59	f	+	-	32	PCR Specimen			32303.5	19059.5	7168.5	32035	41605	18907	9127.5	4263.5	6435	1942	4937	5618	22616	20709	1786	17737.5	21961	16856	1842	809.5	176.5	9683.5	1551	225	669.5	266	1128.5	151	238	148	5070.5	1051	499	578	157	206	+	+	+
	113	SER	39-	m	+	-	42	PCR Specimen			13166	7017	1506.5	10251.5	5048	237	8433.5	257	4973	208	439	5888	4223	1174.5	1208	741	1331.5	9795	599	435	71	584	180	91	120	54.5	298	105	134.5	96.5	108	203	111	95.5	143.5	333	+	+	+
	114	SER	40-59	m	+	-	43	PCR Specimen			10440	1436.5	311	17831	3974	3123	15368	6695	18673	1055.5	2136	5482	21364	19469	5542	5067	7146	13429	291	251	61	474.5	1244	66	650	88	1678	87	137	834.5	2344.5	240	500	305	491.5	508	+	-	+
	115	SER	60+	m	+	-	52	PCR Specimen			30888	17258	5513	19048	32128	5614	27939.5	3270	13987	1500	3254	2615	17440	3970	1447	12343	10104	2953	3590	1446	263	1126	748	71	491	48.5	408.5	79.5	87.5	372	419	95.5	116	145	146.5	582	+	+	+
	116	SER	39-	f	+	-	33	PCR Specimen			13936	2201	465.5	6642	3976	930	3045	1354	16675.5	276.5	692	3387	25260	4191.5	1814	5980.5	9276	6505	220	88	32	171	211	44.5	95	31	157.5	62.5	56	66	360	59	71	91	79	71	+	-	+
	117	SER	40-59	m	+	-	34	PCR Specimen			7297	2216	1135	14585	6634	1441.5	8066	848.5	11244	122	699	3595	15926	1459.5	444	2181	1583.5	3226	922	703.5	109	2760	231	260	170	48.5	433.5	71	1584	91	1274	83	61	725	2143.5	111	+	+	+
	118	SER	39-	m	+	-	44	PCR Specimen			13957.5	5523	1002	13679.5	16806	3291	6084	961	10731	304.5	1402	3174	24020	5328	1481	5227	5561.5	5712	2337	701	98	1478	787	213.5	108.5	36	593.5	71.5	93	167	279	97	153	172	166.5	291.5	+	+	+
	119	SER	39-	m	+	-	46	PCR Specimen			21996	723	204	10014	1424	149.5	4601	1018	12602	1264.5	2237.5	9692	16378	2072	3400	5232.5	7527	6558	378	249	48	1032.5	131	72	330	52	260	507.5	814.5	164	797	147.5	142.5	1510	3307	2368	+	-	+
	120	SER	60+	f	+	-	36	PCR Specimen			373	69	59.5	954	2818	4704	6432.5	728	2653.5	1155	478	2697.5	7403	3081	345	7253	5549	6699.5	57.5	70	32	92.5	528	717.5	154	70	638	188	182	84	270	146.5	298.5	173	141	754	-	-	-
	121	SER	39-	f	+	-	43	PCR Specimen			19679.5	8886	2170	14793	18345.5	1058	1336	200	4240	409	644.5	1296.5	7328	726.5	454	1813	3245	3612.5	990	642	111	870	687	78	212	56	915	107	113.5	73.5	926	177	179	136	88	99.5	+	+	+
	122	SER	40-59	m	+	+	53	PCR Specimen			32269	13975.5	3565	25880	40049	8056	25986	10511.5	12842.5	978.5	4092.5	4815	40388	27085.5	1082	29367	40529	10242	2353	1344.5	190.5	1909.5	10165.5	102	606	82.5	501	285	106	363.5	1862	1116	163.5	912.5	639.5	240	+	+	+
	123	SER	39-	f	+	-	45	PCR Specimen			19153	10106.5	3286.5	23072	31251	6974	8730.5	5296	27050	1115.5	2759	5176	29378.5	21879	11861	7628.5	6507	5490.5	938.5	601.5	123	410.5	263	120	106	41.5	642	110	71	359	1425	109	131	373	539	1110	+	+	+
	124	SER	39-	f	+	-	39	PCR Specimen			23751	13901.5	2292	34047	28185.5	13523	7106.5	4686	9677	203.5	196.5	1223	18790	25178	3909	1145	489	1943	2547	642	109	3529.5	993	98	225.5	58	2001.5	104	64	819	1545	204	350	177	85.5	147	+	+	+
	125	SER	40-59	f	+	-	52	PCR Specimen			22253	10412	3748	27951.5	20545	7375	2370	823.5	8900	317.5	850	5089.5	6627	5585	1803	755	909	340	3054.5	818	189.5	2383.5	6460.5	6156	3510	2019	539.5	98.5	113	299	4304.5	7168	487.5	662	148.5	1688	+	+	+
	126	SER	39-	f	+	-	40	PCR Specimen			17067	10573.5	3205.5	15639	23798	1268	5263	3722	14325	749	1305	2376	6543.5	2322	1801	2870	5806	7593	724	521	87	4614	190	54	259	212	445	56.5	125	121.5	457	155	131	145	112	842	+	+	+
	127	SER	40-59	f	+	-	48	PCR Specimen			4182.5	2093	456	9904.5	9568	1951.5	5447	343.5	7438	659.5	1839	3396	12019	5352	3365	7842	8244	10477	2739	1333	128	2793	196	79	157	78	2804	81	167	351.5	248.5	151.5	426	194	267.5	721	+	+	+
	128	SER	60+	m	+	-	48	PCR Specimen			4445	2067	320	13977.5	7633	568	12523.5	1216.5	7412	357	1224	1265	5662	5214	1142	1061.5	2656	4735	530	104	42	517	179	74	270.5	67	1357.5	164	104	88	777	263.5	314	119.5	101	219	+	-	+
	129	SER	40-59	f	+	-	50	PCR Specimen			38680	26465.5	9323.5	26617.5	37054	7956	7292	1565	12023.5	330	470	4470.5	7741	5898	1775	4203	1694.5	9201	1261	575	55.5	5349	142	64	95	41	267.5	59	112	49	187	167	92.5	825	98	192	+	+	+
	130	SER	40-59	m	+	-	38	PCR Specimen			158	74	49	813	227	141	8686	824	2193.5	288.5	938	1250	23728	3817	2044	3079	3575	915	65	40.5	33	77	81	48	96	42	380	65	62	188.5	269	91.5	101.5	276	240	1334	-	-	-
	131	SER	39-	f	+	-	38	PCR Specimen			332.5	69.5	85	1549	620.5	133	5685.5	1239.5	9134.5	815	2319.5	3835.5	17480	2884	2989.5	4247.5	7600	4864	47	98	33	103	87	62	96.5	47	1145	187	73	172	524	510	277.5	672	124	176.5	-	-	-
	132	SER	39-	m	+	-	45	PCR Specimen			6656	3844	915	4837.5	13387	1229	17391	2803.5	20065.5	299	715.5	1271	14494	2019	4002.5	2027.5	3856	21890.5	1026	579	103	628	283.5	71	914	46	961	68	42	99	643	76	160	88	68	527.5	+	+	+
	133	SER	40-59	f	+	-	51	PCR Specimen			6045	4706	786.5	9142	18532.5	12529	11859	7543	5424.5	1852	3662	6179.5	13432	20147.5	1459.5	9935	13443.5	5844	11230	304	65	5562	3229	634	1377	301	937	126	96	170	2959.5	2031	339	1017	1305	314	+	+	+
	134	SER	39-	f	+	-	33	PCR Specimen			12197	5537	1824	26325	29461	6354	13612	4306	11149	651	1533	1479	15973	16570	3183	3471	4893.5	2420	1785	515	107	2200	398	127	215	44	76	156.5	206	62	315	287	900	300.5	674.5	77	+	+	+
	135	SER	39-	f	+	-	40	PCR Specimen			12039.5	6615.5	1941.5	20522	10955	2134	3348.5	258	4427	418	2082	2125	5924	754	2731	6817	11352	4853	1673	807.5	90	872	396	128	214.5	53	1796	73.5	76.5	122.5	461	116	258	368.5	465.5	513.5	+	+	+
	136	SER	40-59	m	+	-	48	PCR Specimen			8391	3443	1504	30163	30911	18580	12762.5	9902	5831	4105.5	7598.5	13474	21785	28665	4419.5	9647	14791	7627	1812	362	75.5	284.5	270	55	114.5	33	463.5	88	66.5	71	855	98	118	97	95	47	+	+	+
	137	SER	40-59	m	+	-	31	PCR Specimen			15300	15074.5	1665.5	19235	13420	2815	7473	2320	15524	1020.5	1787.5	8269	7401	5042	741	4017.5	3986.5	10170.5	1761	1164	208.5	1728	370.5	67	212.5	46	545	119.5	106	46	475	100	150	88	200	49	+	+	+
	138	SER	39-	f	+	-	42	PCR Specimen			27004	16615	4532	14323	7094.5	2482	4323	407	15990	809	1167	3928.5	4410	610	1522.5	2244	5464	3254	2203	1109	213.5	1331	209	64	181	44	306	110	71	1409	203	68	75	94	180	447.5	+	+	+
	139	SER	39-	f	+	-	35	PCR Specimen			19188	3085	556.5	13279.5	1791	564	868.5	401	8811	110.5	230	4773	28337	2901	6084	1103	350.5	4588	671	472.5	51.5	822	105.5	54	86	41	544.5	49	38	71	549	157	178	76	43	110	+	+	+
	140	SER	40-59	m	+	-	39	PCR Specimen			25178.5	9552	1719.5	12393	13200	13867	18954	7441	23411.5	1224	759	14112	33532	19679	6596	7059	5920	4239	1346	941.5	99	1462	245	202	347	83.5	2654	180	174	366	2069	410	380	360	437.5	645.5	+	+	+
	141	SER	60+	m	+	-	42	PCR Specimen			311	122.5	58	1252	419	366	1420	260	15327	1572	7565.5	13624	9330.5	851	2795	11042	20943	13431	59	78	31	143	188.5	69	104	54	258	77	78	279	1190.5	123	98	164	124.5	180	-	-	-
	142	SER	40-59	f	+	-	45	PCR Specimen			21177	19071	2901	9903	19258	1101	10036	451	15800	1813.5	4721	4485	29578	1195	1248	6386	10930	6871.5	1976.5	1011	256	4567	385.5	102	332	76	5698	386	169	139.5	4015	477	1334.5	394	329.5	7628	+	+	+
	143	SER	39-	f	+	-	44	PCR Specimen			10105	5668	1125	16325.5	9752	4451.5	8445	909	17062	1698.5	4470	4269	18088	1507	7027.5	10880	16882	9056	524.5	417	60	1082	211	68	11980.5	1403	2562	349.5	97	88	7801	1359	142.5	842.5	465	368	+	+	+
	144	SER	39-	m	+	-	36	PCR Specimen			86.5	101.5	68	5440	559	152	3855	727.5	6931.5	1935	2095	12854	16695	3464	3052	11636.5	8229	10651.5	32	34.5	25	212	93	43	91.5	41	79	60	48	162	169	146	58	151	68	202.5	-	-	-
	145	SER	40-59	m	+	-	49	PCR Specimen			56.5	107.5	60	685	478	267	13369	596.5	5353	1162.5	1827.5	2292.5	31122	2930	1361	6007	7299	4657	52	79	33	76	1469.5	2089	914	75.5	75	360	360.5	63	3437	1313	76.5	735	342	124	-	-	-
	146	SER	39-	m	+	-	53	PCR Specimen			25857	15255	4881.5	18392	19609	2853	13204	2321	19422	3155.5	5929	13026.5	37042	7784	4710	11015	16853	18954	2388	1856	249	1306.5	296	72	172	48	1697	107.5	111.5	1957	582	115	217	153	236	936	+	+	+
	147	SER	40-59	m	+	-	44	PCR Specimen			33743	5032	818	15589.5	8043	4065	12060	4028	11925	1014.5	3426	4868.5	24558.5	11212	6108	7136	12718	21493	1031	489	92	776	7333.5	74	266	46	2231.5	186	412	456	1109	169.5	213	140	209	435	+	+	+
	148	SER	60+	f	+	-	46	PCR Specimen			42014.5	30046	12117	28127	38212	11216	2738	2128	8568	1864	5037	7476	6069	6067	2055	3211.5	7007.5	11694	2563	581	444.5	1450	1479	80	226	29	126	58	51	65	2151.5	98.5	74	159	53	98.5	+	+	+
	149	SER	40-59	m	+	-	48	PCR Specimen			41418	24301	7062.5	37685.5	43922	15048	20288	10533	16023.5	905.5	2680	1567	37943	27706	3576.5	17714	20569	7577	1572.5	868	137	2610.5	4976	88	586	76	498.5	98.5	54	46.5	2786.5	428	241	297	129	76	+	+	+
	150	SER	39-	f	+	-	39	PCR Specimen			11112	3494	979	9790.5	6406	867	16761.5	2535.5	9756.5	685.5	2024	4226	21130	11253	1866.5	9301.5	6316	10061	487	377	51	905.5	285	66	192	53.5	913	78	74	89	1412	176.5	177	348.5	103	166	+	+	+
	151	SER	40-59	m	+	-	40	PCR Specimen			46355	26957	14397	51971.5	42728	23985	13852.5	9789	8109	4390	9162	6142	19188	23096	3199	11262	20288	9369	1826.5	1840.5	113	1096.5	289	227	82	39	353	80	87	101	341	84	98.5	132	124	145	+	+	+
	152	SER	39-	f	+	+	59	PCR Specimen			18650	7812	1877	17526.5	12658	1135.5	2640	625	6305	327	786.5	4155	11415	2340	3848	1249	2607	5309	623	435	129	1461	246.5	100	161	131	963	65	128	299	3138	107.5	223	388	313	363	+	+	+
	153	SER	40-59	f	+	-	41	PCR Specimen			4197.5	1588	357.5	5254	2687.5	358	3515.5	730	11161	562.5	443	5490	18216.5	2775	3102.5	1619	1388	3259	865.5	129	32	308	51.5	42	60	36	377	62	55	198	125	69	81	58	55	171	+	-	+
	154	SER	39-	f	+	-	45	PCR Specimen			19281.5	10444	3118	19586	17132	1389	1271	428	8843	274.5	1839	6412	17948	1904	2027	2875	3902.5	5554	1678	990	187	1120	119	50	74	33	108	55	76	52.5	251	78	69	79	58	74	+	+	+
	155	SER	40-59	f	+	-	46	PCR Specimen			39417	16212	4939	36527	35767	19574	3923.5	674.5	11216.5	366.5	2362.5	4306	23587	2719	4383	3383	7302	7513.5	3084.5	2062	139	2083.5	349.5	272	265	43	189	79	65	51	461	113	98	97	75.5	116	+	+	+
	156	SER	40-59	m	+	-	46	PCR Specimen			31882.5	17259	5597.5	24137.5	25951	9954	12926	8170	10002	827	3131.5	2488	36504	24909	1544	10100	13475	15131.5	8862	3464	769	3515	657.5	180	213.5	71	253	96	90.5	164.5	7865	156.5	109	327	187	648	+	+	+
	157	SER	39-	f	+	-	44	PCR Specimen			26606	22230	7124	20522	22534	2409.5	2068	749	4917	1018	1266.5	4815	46847	6935.5	4992	5210	4444	9189	6222	4795	891	1734.5	976	197	117	46	69	111	68	60.5	1040	167	191	193	102.5	188	+	+	+
	158	SER	39-	m	+	-	43	PCR Specimen			32035	21785	7838	22815	26723	12016	7922.5	2037.5	6433.5	2009.5	4813.5	2666	20603.5	6807	2823	6142	10655	15626	1289	954	193	1235	1654.5	86	144	48	161	63	67.5	269.5	555	115	106	104	108.5	257	+	+	+
	159	SER	60+	f	+	-	52	PCR Specimen			12945.5	2096	451.5	9298	13473	1946.5	2136	810	4126	189.5	227	689	11460	3222	1881	9071	1093	4007.5	427.5	131	37	561	322.5	102	67	27	100.5	59	37	73.5	159	51	70	249	2103.5	103	+	-	+
	160	SER	60+	m	+	-	52	PCR Specimen			15222	9218	2345.5	28466	33333.5	5716	4423	759	4941	1207	3656	3038	10587.5	2644	1655.5	7795.5	11910	6444	1312	1144	149	2292.5	820.5	108	480	60	1190	257	102	460	907	135	330.5	325	294	343	+	+	+
	161	SER	39-	m	+	-	37	PCR Specimen			14567	9390.5	2374	18439	15468	4914	7069	4535	15899	1272	3554	5299	8232	13845.5	5654	7881.5	14797	9512	3049	2020	323	1429	664	127.5	195.5	64	308	92	80	226	471	259	217	184.5	116	743	+	+	+
	162	SER	39-	m	+	-	46	PCR Specimen			20966	9977.5	3036	16442	13309	2781	1595	240.5	8083	1210	2975	2470	15827.5	1126.5	2422	4025	9177	11271	9628	8784	1628.5	4333	550	162	312	50	265	93	80	105.5	512	134	162	143.5	139	202	+	+	+
	163	SER	39-	m	+	-	32	PCR Specimen			27167	16150	5078.5	19890	24664	5208	6350	1085	10719.5	1167	3837	6293	35146.5	5221	3542.5	7222	13562	24219	2600	858	217	1612	445.5	94	175	40	344	460	200.5	573	1158	148	820	196.5	163	1626	+	+	+
	164	SER	40-59	m	+	-	46	PCR Specimen			37100.5	27144	10201	28033	31871	22733	2299	870	18860	439	1621.5	2968.5	3139.5	1075	3244	3444	3341	5804	1252.5	674	187.5	1302	8688	9529	249	78	1225.5	149	202.5	299.5	570	213	126	203	352	1071	+	+	+
	165	SER	39-	m	+	-	39	PCR Specimen			201.5	50	67	4030.5	270	84	8849.5	511	17924	280	574	7609	6872	1685	4827	489.5	699.5	2572	1089	40	25	302	96	48	192.5	43	1145	73	70.5	544	6501	98	138	583	75	1381	-	-	-
	166	SER	40-59	m	+	-	42	PCR Specimen			12442	3259	938	12123	33322	5963.5	16774	4317	24862.5	1938	5512.5	3886	31286	20171	8969	31016.5	24874.5	7357	1195	780	125.5	992	1934	82.5	223	41	510	286	202	2552.5	2167	168	150.5	437	380.5	203	+	+	+
	167	SER	40-59	f	+	-	34	PCR Specimen			19001	14139	3550	17047	23891	5230.5	11588	5037	12552.5	1076	1169	2353.5	48262.5	19516	1354.5	10472	9235	29928.5	11881.5	828	159	3141	274	71	193	46	418	75	65.5	82	420	255.5	176	369.5	89	166	+	+	+
	168	SER	40-59	m	+	-	45	PCR Specimen			16384	6583	1969	21107	26395	20171	23973.5	14069	8650	3914	7792	3187	36808	28232	3514.5	22019	21785	7485.5	987.5	685	137	637.5	807	99	201	52	52.5	154	92	750	601	134	137.5	93	114	115	+	+	+
	169	SER	40-59	f	+	+	51	PCR Specimen			16599	2829	637	34094	8116	2072	8407.5	819	7523	614	2753	4466	20452	2830	3032.5	4702	6653	10927.5	528	972	59	486	1686	62	212	35	773	112	89	82.5	566	92	275	231.5	97.5	262	+	+	+
	170	SER	39-	m	+	-	45	PCR Specimen			28033	20814	6259.5	30443	21996	1942	10998.5	1922	16468	841	2414	4804	26512	6362	4717	4815	8533	11826.5	2449	1544	286	5666	684.5	82	386	60	1062	12426	93	204	1521	177.5	216	13938	204	315.5	+	+	+
	171	SER	39-	m	+	-	42	PCR Specimen			7931	1811	563	10801	7312	364.5	12306	3361.5	17608.5	180	355	6885.5	22979	7270	6799	2031	1767	4837	300	203	47	361.5	262.5	70	129.5	46	517	96	69	119	8043.5	86	96	252.5	83	287	+	-	+
	172	SER	60+	f	+	-	57	PCR Specimen			40810	21469.5	5273	24617	39663	6125	5009.5	859	4781	286	346	1728.5	11065.5	2614	880.5	1461	1696	2427	3405	4092.5	189	2442	5728	248	1897.5	126	755.5	338.5	2520	119	16567	982	396	1135	316	89	+	+	+
	173	SER	40-59	f	+	-	44	PCR Specimen			21879	1089	251	17948	24827	26219.5	22885	2089	25249	1060.5	3262	16824	37007	7139	8722	8930	13982	10471	2477	2904.5	79.5	2364.5	5368.5	396	579	49	297	111.5	65	382.5	1299	342	139	184	157	215.5	+	+	+
	174	SER	40-59	m	+	-	50	PCR Specimen			27015.5	9322	1837	20709	33930	18170	15444	11153.5	11830.5	1195	2572	4954	22335.5	24418	2532	6921	9301	4248	1652	1163	114	5087.5	1438	203.5	601	326.5	243	518	440	864	2177	1733	127	428	730	415	+	+	+
	175	SER	39-	f	+	-	44	PCR Specimen			12571	505	146	6487	3604	224.5	1387	146	6971	133	550	1760.5	474	311	1101	229	162.5	7633	1012	223	58	756	188	87.5	201.5	48	2176.5	162	177	412	658.5	124	239	228	381	1505	+	-	+
	176	SER	60+	f	+	-	42	PCR Specimen			16633	6589.5	2098	27647	29507	3771	5609	3595	4995	429.5	455	7866	10481	17379.5	3369	1610	2014	4015	503	165	70	1192.5	530	148.5	111	75	228.5	132	92	162	675.5	159	141	100.5	81	108	+	-	+
	177	SER	40-59	f	+	-	41	PCR Specimen			49514	18965.5	8550	30958	44577	7440	25506	5052	19714.5	1718	3715	5861	40961.5	13765	5508	27706	23961.5	14473	11464	14211	184	570	995.5	78.5	670	50	3668	115	172.5	59	1999	119.5	368	868.5	226	276	+	+	+
	178	SER	40-59	m	+	-	51	PCR Specimen			309	67	99.5	1451	339	111	7391	1152	25061	969	1518	3990	28173.5	3317	3460.5	3342	4015	12746	47	47	30.5	102	185	59	146	48	1954	117	174.5	469	1246	125	606	204.5	83	1589	-	-	-
	179	SER	40-59	f	+	-	48	PCR Specimen			122.5	114.5	68	876	619.5	192	25096.5	3000	13895	948	3416.5	5228	22932	13189	4028	10720	20276	22265	33.5	48	50.5	125	181.5	68	299	34	327	87	66	262	688	142.5	86	167	154	1785	-	-	-
	180	SER	39-	f	+	-	48	PCR Specimen			12554	8577	1683.5	9577	20826	1334	4154	1754	7229	611	1658	3802	15244	6182	2511	3549.5	6011	7803	534	398	80	497.5	226	80	199.5	36	119.5	71	71	83.5	359	320.5	85	96.5	130	57	+	+	+
	181	SER	39-	m	+	-	47	PCR Specimen			20077	12846	3895	28805.5	23891	2844	12644	1744.5	20802.5	2282.5	2335	9093	17190	4521	4591	5414	9127	21551	1210	660	135	805	675	115	255	48	2708	133	97	1056.5	415.5	92	515	614.5	580.5	468.5	+	+	+
	182	SER	39-	f	+	-					90	122	274.5	713	750	154.5	5901	766.5	5958	259.5	653	2828	25576	3453	8249	4611	3836.5	6297	47	53	40.5	54	72	46	111.5	34	228	75	61	133	157	86	158	78	55	592	-	-	-
	183	SER	60+	m	+	-	54	PCR Specimen			98	109	83	483	486	144	14148	2655.5	10639.5	528.5	1137	4307	16555	3174	1551	18275.5	7512	7291	66.5	199	45	262.5	1794	3281.5	386	64.5	2449	127	100	318	689	286	244	299	94	316	-	-	-
	184	SER	39-	m	+	-	51	PCR Specimen			6113	3245	985	7282	8643	2040	8732	922	8840	608.5	2065.5	1499	12964.5	2296	2176	6964.5	10510	4290	729	376	91	572.5	164	53	118.5	30.5	348	86	98	92	433.5	96	102	144	174	725	+	+	+
	185	SER	40-59	m	+	-	35	PCR Specimen			24827	15615	3858	15959	19141.5	1399	6289	4120.5	18942.5	471.5	1850	4178.5	25131.5	15603.5	7333.5	4655	9316.5	7028	1137	550	95	698	19833.5	397	252	118	793	89.5	101.5	151	723.5	358	393	148	144	169.5	+	+	+
	186	SER	39-	m	+	-	48	PCR Specimen			14488	8730	2047	28314	17087	2129	8501	2529.5	10261	552	765.5	9664	14432	5427	2844	1753.5	2303.5	12636	1061	741	116	3483	220	81	409	157	2170	112	80.5	486	599.5	310	339.5	121	98	3421.5	+	+	+
	187	SER	39-	m	+	-	51	PCR Specimen			19703	13084	4665	24944.5	32269	8631	13173	2174	7781	629	432	11174	26021	22277	3604	3006	2422	6966.5	2359	1496.5	276	2371	443.5	110	390	51	1277	96	94.5	197	243.5	194	112	98.5	112.5	69	+	+	+
	188	SER	40-59	m	+	-	47	PCR Specimen			33544	20557	6652	22253	37768	8245	27495	7910.5	21177	11295	3578	4697	37510	20814.5	4438.5	18603	9018	5999	6866	1783	666	14579.5	9837	907.5	4156.5	276.5	4851	545	2421	468	7815.5	4827	734	1949	975	979.5	+	+	+
	189	SER	39-	m	+	-	41	PCR Specimen			20381	11832	3700	26582	11885	1285	14646	2138	7687	689	870	4630	14883	10415	3713	2041	2741	7010	4385	1517	293	1458	205.5	80	339	35	2172.5	67	50	292	7073	132	144	140	72	283.5	+	+	+
	190	SER	39-	f	+	-	55	PCR Specimen			21598	5424	1312	26957	28244	11876	33965.5	10819	23985	1814	6348	12222	39827	22581	4797	9706	15961.5	8405	1360	228	82	1194	435	106.5	1489	202	1113	92	131.5	409	3993.5	219	168	293	227.5	361	+	-	+
	191	SER	39-	f	+	-	43	PCR Specimen			19960	8541	2756.5	16480	11129	2039	11163	2442	17608.5	1379.5	3966.5	6228	33895	13905.5	5930	7359	11948	7136	1298.5	719	188	2583	183	56	178	44	522	115	113.5	81	499	130	93	108	199	129	+	+	+
	192	SER	39-	m	+	-	43	PCR Specimen			16229	9868.5	2713	13363	14736	7004	12314.5	8925	19328	2153	6515.5	11946	21411	23915	4548	5473	8552	20943	1874	1502.5	170	1886.5	152	65	126	56	924	124	159	401	705.5	101.5	97	174	192	460	+	+	+
	193	SER	40-59	m	+	-	56	PCR Specimen			43079	31368	12175.5	44647	33836	9242.5	14224	5517	9274	615	1857	3877.5	15802	19750	3721	5506.5	5143	4488	1155	565	157	1447	1054.5	2058.5	159	56	485	160.5	104.5	406	281	230	216	331	162	281.5	+	+	+
	194	SER	40-59	f	+	-	56	PCR Specimen			20241	14263	3648	20463	22721	2527	7984	1563	10529.5	778	1761	15529	11180	5164	3180.5	12281	7758.5	19234.5	748	517	78	534.5	226	88	107.5	43.5	165	76	180.5	90	375	115	139	1061	207	331	+	+	+
	195	SER	40-59	f	+	-	47	PCR Specimen			22441	13338.5	3244	39195	22873.5	4768	9833.5	3629.5	8870	553.5	1586	2333	20101	13213	1715.5	3015	4048.5	9339	2734	1636	304	2273	369	118	242	59	2893	119	140.5	170.5	362	186	205	213	112	144	+	+	+
	196	SER	39-	f	+	-	45	PCR Specimen			14982	8370	2094	25483	25085	10055	17290	8214	21551	1889	4216	9972	43793	21224	5458.5	13343	17500	15288	576.5	339	70.5	1750	2895	3926.5	176	52.5	1816	78	66	65	5245	124	191	307.5	107	137	+	+	+
	197	SER	39-	f	+	-	43	PCR Specimen			1835	62	49	466	802	89	2208	446.5	3237	1135	1461	1638	6835	1313	363	4802	4978	4735	93	34	25	59	70	40	86	40	2074.5	77	57	89	149.5	84	55	74	64	98	-	-	-
	198	SER	39-	m	+	-	55	PCR Specimen			438	87	74	268	684.5	324	8965	2402.5	8761.5	991	3921	3404	23809.5	6807	2695	8641	9136	8478	41	44	27.5	153.5	127	57	147	59	475	119	129	269	520	129	145	264.5	231	1992.5	-	-	-
	199	SER	39-	m	+	-	43	PCR Specimen			569	60.5	56.5	273	568	134.5	11498	463	6896.5	450.5	1112	5193	36621	2247	1776	4580.5	4785	6976.5	66.5	39	31	66	194	250	149	31	566	83	105	211	539	77	191	717	127	280.5	-	-	-
	200	SER	39-	f	+	-	56	PCR Specimen			8671.5	3750	1258.5	13703	20054	6180	7189	1966	11203.5	738	1516	4110	28267	1548	949.5	6322	12470	7119	269	119	41	927	510	227	236	56	473	83	76	710	1790	533	113	202	117	249	+	-	+
	201	SER	60+	f	+	-	53	PCR Specimen			6909	2618	517	18462.5	16016	448.5	9273	707	10048.5	1699	3434	10444	7643	2000	2252	6572	10474.5	10414.5	1272.5	720.5	48	466.5	138	57	162	32.5	224	74	79	289	363	178	89	462	108	238	+	+	+
	202	SER	40-59	f	+	-	51	PCR Specimen			27682	18275.5	5334.5	32374	42354	19328	10654	6645	4867.5	808	2245	4517	19375	22557.5	1490	3120	4210	12344	2503	1633	97	1315.5	1568	783	633	145.5	226	148.5	125	491	282	157	163.5	405	116	391	+	+	+
	203	SER	40-59	f	+	-	50	PCR Specimen			16474	11422	3122	16098	14488	4676.5	4966	2521.5	6049	1611.5	3634	3366	19702.5	11669.5	1295	7894	10433.5	13597	428	300.5	62	1374	327.5	153	2479	146	510	107	479	186.5	18499	1600	321	1144	631	256	+	+	+
	204	SER	39-	f	-						97.5	141	117	2254	757	306.5	8061	1130.5	5565.5	12715	12953	2960.5	31274	4087	1357.5	20920	22920.5	5662	35	77	39	171	150	107.5	134	57	63	211.5	190	132	353	138	85	333	415	381	-	-	-
	205	SER	39-	f	-						64.5	146.5	111	667	826.5	299.5	16956	1805	16517	3616.5	3792	6394	35977.5	5892	4849.5	18720	22955	7917.5	130	45	34	63	163	75	174	58	442	90.5	77	199	804	272	184	261.5	268.5	861	-	-	-
	206	SER	39-	f	-						340	286	141	1328	908.5	346	8085	2296.5	12186	4264	9905	4574	29929	5059	3678	26348	25576	14484	135	67	35	102	133	115	127	55	584	146	178.5	167	415	154	157.5	356	285	539	-	-	-
	207	SER	39-	m	-						91	101	256	426	385.5	120	3106	675	7604	647	2401	5285	17959.5	1352	1307.5	6515	10162	9114.5	42.5	75	39	104	155.5	77	197	66	477	127	95	117	424	117	85.5	192	140.5	1434.5	-	-	-
	208	SER	39-	f	-						234	188.5	118	1265.5	1200	198	6095.5	1116.5	4932	422	1157	1740	22709.5	6204	1904	2985.5	4478	4233	54	68	47.5	471	271	82	390	67	217	122	178	175	1789	152	269	197	322	594	-	-	-
	209	SER	40-59	m	-						93	58	42	180	582	107	1052	134	2545	220	287	1521	20264	951	638	3549	4056	1411	43	45	33	81.5	68.5	74	76	45.5	386	75	57	46	214.5	81	138	78	86	108	-	-	-
	210	SER	40-59	m	-						104	100	131	3942	841	120	3208	1755	4652	1074	2759.5	4986	9533.5	5366	2191.5	4005	8603	3270	58.5	99	32	248	104	59	88.5	42	81	106	69	120.5	2975	93.5	101	692	88	318	-	-	-
	211	SER	40-59	f	-						844	110	87	534	1003.5	653	12559	1592	12955	666	942	1257	24780.5	5058.5	1529	4336	7756	20756	92.5	57	30	66	89	67	3649.5	58	1462.5	88	77	670.5	2209	100	135.5	238.5	125.5	619	-	-	-
	212	SER	40-59	f	-						470	85	59.5	475	592.5	160.5	2963	550	7778	525	2270	8272	6476	1624	3962.5	5456.5	13620.5	9735	56.5	56	44	103	241.5	111	232	48	1189	152	304.5	239	549.5	188.5	298	216	116	427	-	-	-
	213	SER	39-	f	-						104	141	313	674	536	187.5	7348	778.5	21551	376	368	8734	8515	1590	4941	5536	7431	12240	44	51	41	113	68	53	291	39	703	63	80	72	283	83	105	130	134	105	-	-	-
	214	SER	40-59	f	-						68	109.5	75.5	1298	330	212	4220	861.5	14327.5	616.5	2926	9980	20896	3047	5058	5839	10813.5	17331	65	102	57	166	223	92	257.5	90	3714.5	123	152	520.5	866	167	502.5	318	390	1413	-	-	-
	215	SER	39-	m	-						43	53	48	366.5	639	145	635	201	4801	468	1105.5	3825.5	4708.5	822	1492	992	1608	4032	223	82	40	104	145	105	186	69	574.5	165	97	457.5	995	140	148	184	120	554	-	-	-
	216	SER	39-	m	-						113	80	75.5	263	480.5	395.5	8421	1158	16680.5	1064	2965	2428	28524.5	5186	1782	4820	6810.5	3920	30	40	31	51	202	53	125	39	388	62	69	109	476.5	111	71	113	100	140.5	-	-	-
	217	SER	39-	f	-						62	85.5	64	5550	1061	256	3795	586	4819.5	684	1701	1151	26793	3555	2962	5870	5251	13630	37	62	34	100	97.5	81.5	287.5	54	106	72	66	69	1044	173.5	185	199	140.5	187	-	-	-
	218	SER	39-	f	-						204	794	54	835.5	389	120.5	596	157	3811	667	1682	4073	24055.5	672	1437	9511	10548	14376.5	32	43	29	62	111	54	183	33	72	91	53	57	340.5	124.5	147	100.5	89	120.5	-	-	-
	219	SER	39-	f	-						79.5	89	59	716	592	135	10377	825	9628	276	740	9541	9410	1938	1062	1773.5	3506	13243	55	113	48	105.5	160	75.5	2870	107	5963	112	98	448.5	1616	133.5	2223.5	306.5	148.5	732	-	-	-
	220	SER	40-59	m	-						258	53	54.5	334	698	106	2712	321	1934	148	146.5	2986	1531.5	755	1533	245	109.5	9321	44	78	33	85	144	71	156.5	41.5	299.5	70.5	59	55	196	135	80	132	117.5	150	-	-	-
	221	SER	39-	f	-						176	124	76	795	1023	173	11618	2614	3651	1453	3474	6764	31824	12707.5	2553	6868	11410	8784	40	44	33	117.5	85	60	398	108	587.5	141	153	437.5	4272.5	516.5	179	372	265	649	-	-	-
	222	SER	39-	f	-						172.5	122	105.5	942	798	176	22077.5	1647	17678.5	13420	6991	8008	22511	4367	2395.5	25096.5	23306.5	11348	46	47	32	111	163	67	4989	50	873	1338	826	498	467	94	106	1531	1286.5	240	-	-	-
	223	SER	39-	m	-						1713	84	71	306	401	187	29484	3429	9049	193	544	789	6523.5	5192.5	3870	2832.5	4625	4919	37	50.5	28	106	68	64	218	46	182	101	60	95	114	82.5	83	70.5	82	72	-	-	-
	224	SER	40-59	f	-						179	116	87	474.5	685	234	24195.5	2629	21188.5	2960.5	5696	11547	26219.5	7171	5524	15950	17199.5	17008	60	50	33	87	90	68	249	53.5	1101.5	137	248	547	1034	104	126.5	1470.5	1102	2812	-	-	-
	225	SER	39-	f	-						587	122	91	1024.5	3295	579	15242	2193	11655	1159	4446	6635	33134	9779	4705	12734	15474.5	20662	70.5	52	33	68	98	68	214	98	560	80	80	167	283.5	293.5	82.5	185	179.5	779	-	-	-
	226	SER	39-	m	-						97.5	114	92	777.5	792	196	20779	4612	17135	1421.5	3524.5	4244	17924	7386	6655	9238	11069	13814	38	63	27	63	83	64.5	993	50	766	72	66	62	2507	106.5	263	187.5	96	828	-	-	-
	227	SER	39-	f	-						94.5	128	207	665	794	436	12097	5184	24617	723	2445	8210	21317	17529	10847	3888	6898	24207.5	46	85	32	58.5	190	70	641	98	1751	233	332	111	291	656	344.5	144.5	220	566	-	-	-
	228	SER	39-	f	-						302	135	82.5	987	483.5	195	8965	915.5	13345	681.5	2690	5489	16322	4561.5	2366	9241	12678.5	7878	64	69	35.5	228	175	110.5	271	88	1163	108	142	1799.5	357.5	435.5	167.5	324.5	210	2024	-	-	-
	229	SER	39-	m	-						699.5	99	93.5	805	356	154	29530.5	3570	16016	887	2603.5	1989	42389	11538.5	7211	10271.5	9869.5	2853.5	78	83	47	244	143	109	3468.5	208.5	1425	160	205	588	16871	867	897.5	2018.5	1264	1723	-	-	-
	230	SER	39-	m	-						769	90	93	576	400.5	130	3491	1050	7322.5	382.5	973	2971	20077	3463	5887	3747	4367	3705	41	51	32	73	86.5	61.5	113	42	2192	69.5	57	67	320	90	199	162.5	110	69	-	-	-
	231	SER	39-	f	-						392	87.5	61	1265	367.5	175	17842.5	3694	14281	2405	3760	10528.5	34679	10854	2255	18439	9284	18860	34	54	31	84.5	85	82	1231	61	929.5	101	115	321	3534	173.5	204	258	126.5	873	-	-	-
	232	SER	39-	f	-						193	81	72	390	607	203	13136	1540.5	16194.5	264	484	8162	22675	4943	7990	2570	3027.5	3744.5	117	54	34	98	94	57	207	41	271	108	84.5	724	4317	163.5	211	206.5	105	4066.5	-	-	-
	233	SER	39-	f	-						69	66	50.5	1144	421	154	10548	1725	12893	163	179	6024	14803	2234.5	3488	1216	675	5982	39.5	52.5	30	195.5	146.5	71	240	59	2160	89	70	150.5	939.5	89	865.5	225	117	258.5	-	-	-
	234	SER	40-59	m	-						62.5	84	86	319	627	174.5	15641	1325	18369	276.5	792	4662.5	8526.5	4379	4858	1269	3369	2424	77.5	53	35	94	74	71	225	47.5	126	86	217	108	139	219	76.5	100	162	112.5	-	-	-
	235	SER	39-	m	-						187	100	111	618	551	176	12020	446	16399.5	780	2977	2648	32058	3212.5	2080	10483.5	16548	19913	68.5	44	932	56	84.5	59	117	41	434	77	127.5	55	5490.5	91.5	91.5	191	132	318.5	-	-	-
	236	SER	39-	m	-						242	84	84	2066.5	964.5	877	7628	2629.5	10331	671	1732.5	5649.5	6628.5	2781.5	566	8900	5482	15779	87.5	42	42	131	92	56	151	75	815.5	70	86	243	552	79	60	126	163.5	893.5	-	-	-
	237	SER	40-59	m	-						171	89	117	1836.5	1592	142	22826.5	2272	27706	733	3412	7992	31718.5	5087.5	4682	6317	11447	6594.5	95	81	51	265	1012.5	96	952	98	886	888	732	561	2107	237	326.5	312.5	297	296	-	-	-
	238	SER	39-	m	-						86	110	81	3967	746	189	15827	3877	11252	1174	2773	1824	31625	9832	1461	16853	18088	6633.5	40	44	27	123.5	115	68	574	84	2147	85	75.5	182	1932	246	84	253	242.5	129.5	-	-	-
	239	SER	40-59	m	-						1117	108	87	444	1051	883	23681	839.5	19492	3863	12384	7312	12229	2677	3147	15276	22207	29156	54	91	41	155	226	176.5	6815	122.5	333	173	151	194	284	526.5	95	350	1013.5	304.5	-	-	-
	240	SER	39-	f	-						201	188	114	1110.5	1119.5	162	5776.5	953	4380	365	1034	1499	21294	5769	1703	2557	3931.5	3598	53	61	49.5	440	247	75.5	324	63	208	109	127.5	167	1801	143	259	198	239	505	-	-	-
	241	SER	39-	f	-						234	77	81	519	476.5	240	20311	3546	17433	271	321	2156.5	34000	11077	4430	3574.5	1968.5	5798.5	36	42.5	28	57	111	48.5	303	94	462	140	48	94.5	298	90	146	142	51.5	123	-	-	-
	242	SER	40-59	m	-						51	56	41	927	629	86	1647	63	1211	184.5	337	1794	2798	318	231	2223	4394	6509.5	59.5	43	29	46	93	55.5	172.5	30.5	105	126	52	81	226	82	82	65.5	78	100	-	-	-
	243	SER	39-	m	-						838	91	100	630.5	386.5	120	2502	777	6368	366.5	880	2692	19188	2935	5541	3867	4068.5	3319	42	49	28	82.5	87	61	115.5	53	1966.5	75.5	63	64.5	318	103	177.5	183	124	63	-	-	-
	244	SER	39-	f	-						223	128.5	96	1340	962	158	6046	377	6425	981	3693	10227	15378	1074	1984	8884	12333	19983.5	63	70	81.5	157	129	68	972	130	2636	111.5	92	523	731	119	336.5	180	124	320	-	-	-
	245	SER	39-	m	-						106.5	94	79	935	755	158	7938.5	1021	13609	283	497	3083.5	12896	4986	1499.5	1951	1726	7951	47	75	38	903	149.5	88.5	191	164	2684	140	93	214.5	375.5	165	116	188	133	242	-	-	-
	246	SER	40-59	m	-						136.5	127	60	978	727	209	8815.5	2235	3832.5	3332.5	6090	2441.5	30162.5	7315	1437	14379.5	13923	4168	35	43	31	257	89.5	53	407	50	1201	203	105	137.5	810	278	265	309	196	357	-	-	-
	247	SER	39-	f	-						556.5	112	80	1006	3026	557.5	12659.5	1683	9141	1080	3730.5	5997	28618	7898	3723	11288.5	12562.5	18252	76	44	30	64	78.5	57	227	108	466	79	81	167	243	256	74	220.5	150	682.5	-	-	-
	248	SER	40-59	m	-						684	110	65	1111	474.5	143	3372	653	3857	839	3115	5940	12443	3462	3203	9807	14269	7239	146	179	45.5	182.5	163	99	218	68	5562.5	481	141.5	1271	1000.5	320	585.5	616	538	659	-	-	-
	249	SER	40-59	m	-						1119	113	88	513	1027	911	23681	888	19562	3801	12074	7478.5	12209.5	2624.5	3179	16387	21680	30303	54	82	35	162.5	225	181	7127	144	356	194	161	188	294.5	672	90	432	1141	330.5	-	-	-
	250	SER	39-	m	-						1698	114	110	4277	1372	770	4468	993	11453	2447	6006	7694.5	7715.5	3672	2423.5	11379	15213	10812	45	56	52	91	107	80	800	73	776	109	147	89	5800	602	517	570.5	147	120	-	-	-
	251	SER	39-	m	-						268	92.5	77	2422	1059	1054	8076	2844.5	10586	687	1815.5	6045	7066.5	3113	579	9758.5	5769	17071.5	97.5	44	46	144	95.5	55	172	90	1011.5	94	94	293	658	89	59	173	190.5	1057.5	-	-	-
	252	SER	39-	f	-						58.5	46	36	379	156	87	2450	241	7942.5	107	142.5	6460	1561	433.5	2972	186	174	2433	42	48	29	120	85	64	105	42	1018.5	67	53	554	711	74	175	71	60.5	94.5	-	-	-
	253	SER	39-	m	-						93	109	83	4151	715.5	186.5	15592	3735	10886.5	1145	2827	1788	31988	9745.5	1414.5	18439	17468	6490	62.5	43	28	144	136.5	73	622	90	2149	88	77	197.5	2394	270	79	344.5	306.5	153	-	-	-
	254	SER	39-	f	+	NA	20	PCR Date			29484	1659	416	18872	4607.5	2208	2835.5	1634.5	6153	583	1954	834	11826	7519	5984.5	5069.5	9383.5	13894	1143	653.5	139	951	181	70.5	101	37.5	286	90	103	124	525	598	133	124.5	114.5	189.5	+	+	+
	255	SER			-						1217.5	97	66	944.5	1819	3686	16471	2852.5	8970.5	1593	3337.5	7158	33790	8882	4574	20686	13043	10759	189	34.5	25	66	74	45	106	42.5	89	64	60	94	200	126	142	102	95	71	-	-	-
	256	SER			-						81.5	72	83.5	1508	272	107	15937	1434	15844	1397.5	4589	7028.5	26243	2689	2398	7739	11765	6131.5	35	42	28	57	58	43	92	27	741	46.5	50.5	44	143	112	156.5	62	76	57	-	-	-
	257	SER			-						69	61	42.5	3876	173	109	4566.5	744	7067.5	2409	4584	5454	26699	1768	1902.5	6472	8833	8516	46	68	49	133	180.5	144	1904	700	2855	127	89.5	116	15539.5	3291	1351.5	1038	100	224	-	-	-
	258	SER			-						77	82	47	802	1365	337	5084	352	6406	1337	5310	1860	10500	1581	1920	12234	20545	7456	54	53	29	215	88	58	140	44	154.5	117	89	46	410.5	93	103	152	136	119.5	-	-	-
	259	SER			-						154	62	52	1343	6340	100	16534	985.5	7563	1797	4809.5	1456	16585	1750	507	8170	11383	2016.5	70.5	48	25.5	710	120	51	2648.5	48	542	96	183	72	1315	277	194	973	469	264.5	-	-	-
	260	SER		f	+	NA					24113.5	6375.5	1756	38774	18650	6372	6882	3553	8012	253	951	1947	29566	12531	2527.5	3009	1903	4688.5	2188	695	89	4202.5	975.5	49	76	34.5	1674	95	90.5	511	714	129	285	396	926	1838	+	+	+
	261	SER		m	+	NA					10181	988.5	222	8556	9170	163.5	16560	2273	12796	3808	6243	6171.5	19012.5	5563.5	2449.5	13153	14212	9222.5	447	240	41	1186	730	170.5	159.5	59	163.5	173.5	79	96	1555	143	213	215	149.5	122	+	-	+
	262	SER		m	+	NA	21	PCR Date			23950	10186	3084	21013	27167	15503	16231.5	13652	11507	561	645	999	15719	28091.5	2864.5	1709.5	482	1978	9230.5	8566	779	2327	1132.5	103	105	58	533.5	260	352	62.5	118	174	131.5	106	410	107	+	+	+
	263	SER	40-59	f	+	NA	30	PCR Date			47736	34328	5800.5	29647.5	27963	7855	15381.5	7778	13829	2306	5607	6926	19258	21703.5	2569	8140	8506	11975	4011.5	2222	496	2115	5213	347	273	82	1135	81	98	258.5	564	352	134	196	394	239.5	+	+	+
	264	SER		f	+	NA	31	PCR Date			32771.5	9203	2346	49117	38259	26559	2193.5	1192	6472	8009	29718	12198	11491	7076.5	4673	28735	38457.5	13933.5	3266	3854	203	4540.5	2731	614	1331	38.5	341	794	387	210.5	379	260	111	289	535	370	+	+	+
	265	SER	60+	f	+	NA	30	PCR Date			38399.5	26887	9842	23692.5	39078	14697	1278	354	6278	3628	4952	2774	14240	1419.5	4592.5	3716	4775	3169	2369	999	5499	1592.5	5166	9813	741.5	49	467	848	1569	157	1011	531	389	16255	295	394.5	+	+	+
	266	SER	60+	m	+	NA	31	PCR Date			34152	23821.5	7960.5	38984	28431	2322.5	12936	1463	2957	3747.5	5825	9660	11183	2260	976	16849	14640	12639	5182	2803.5	582	3692	525	122	240.5	58.5	160.5	262	171.5	7331.5	2000	104	71	441	301	312.5	+	+	+
	267	SER		f	+	NA	31	PCR Date			48999.5	23494	11174.5	35802	27659	13590	2828	420	5310	475	1028	1971	2453	1399	1493	1943	3558	1943.5	2880	1577	375	968	4321	7082	1274	647	1231.5	69.5	59	321.5	4431	4681	572	374	84	116	+	+	+
	268	SER	39-	m	+	NA	33	PCR Date			20288	15457	2635	17029	20615	2180	23377	4680	20826	4204	4688	3257	42073	14597	6701	20674	15999	10600.5	2789	1401	318	1238	709	79	1930.5	56	1658	119	152	259	8263	460	541	571	318	3032	+	+	+
	269	SER		m	+	NA					29308.5	17173	5711	33380	18743	21223.5	18767	17313	12275	647.5	4309.5	3151	36083	31169	4253	7409.5	10706	5009.5	4405	2145.5	528	3399.5	24041.5	1749	203	69	782	243	146	526	7280.5	282	143.5	193	251	115	+	+	+
	270	SER	39-	f	+	NA	33	PCR Date			5326	3148	362	14117	2497	519.5	2787	1325	8968	1523.5	3100	4749	44015	13323	14080.5	8008	8414	7107.5	180	141.5	36	295	79	44	253	37	155	54	52	112	1546.5	440	371.5	186.5	66	997	+	-	+
	271	SER	39-	f	+	NA	73	PCR Date			20217.5	1275.5	372	13984	3139	1551	2266	1131	6176	522	1715	743	10761	5946.5	5716	4648	8859	12782.5	201	119	50	486	123	52	89	36	280	80.5	95	114.5	533	567	133	103	111.5	185.5	+	-	+
	272	SER			-						93	53	37	333	212	144	2747	238.5	5242.5	945.5	324	3147	12648	728.5	426	1281	1058.5	2102	43	78	38	116	201	102	565	74	247	143.5	208	88	1471.5	822	106	421.5	157	62.5	-	-	-
	273	SER			-						80.5	70	40	1178.5	311	97	329	69	575	972	1821	4503	12595.5	689	5737	4962	8397	13919	37	47	30	245	139	195	190	92.5	32	101	2130	206	156	291	102	304	1166	152	-	-	-
	274	SER			-						131	155	89	465	480.5	166	5324	1260	11670	3372	7932	6889	21973	5980	3638	20615	26746	13677	117	51	29	79	95	56.5	138	72	185	95	85	201.5	243	134	208	305	255	517	-	-	-
	275	SER			-						104.5	60	50	428	220	98.5	16854	1696	5973.5	537	289	238	8712	2732	2283	798.5	452	7800	40	42	29	73	86	47	250	238.5	90	55	64	36	442	300	66	72	79	61	-	-	-
	276	SER			-						169.5	80	151	1156.5	508.5	314	2957	340.5	4927	1463.5	3565	507	7110	677.5	2276	1138	1789.5	13349	67	115	32	87	91	61	95	43	72.5	78	82	43	112	120	70	507	92	147.5	-	-	-
	277	SER			-						3141	93	99	1256	758	458.5	4477	1456	29495.5	2118	6658	9890	11448	6272	14308	10018	15429	17737	542	45.5	30	220.5	65	62	1030	64	599	88	105	57	1576	652.5	240	196	143	134	-	-	-
	278	SER			-						241.5	93	165	5836	494	152	2691	567.5	4722.5	2368	231	388	12265	2780	3595	1841	1381	3232	49	91	44	112	103	58	149	41	525	556	87	51	297	198	219	207	73	394	-	-	-
	279	SER			-						89.5	75	56	3135	554.5	129	1308	347	4640.5	406	1498	1034	15875	2339	3219	3021.5	5717	4237	176	43	31	470	69	54.5	110	41	210.5	327	80.5	210	223	96	123	160	92	480.5	-	-	-
	280	SER			-						100	132	126	506	610	170	8270	3520.5	10366.5	248	763	3212.5	19094	10091	2789	3404	4747	7738	34	38	27	60	61	50.5	117	43.5	412	61.5	50	75	187	101	93	79	77	121	-	-	-
	281	SER			-						92	90	66	693.5	364.5	107.5	10445	972.5	2950	149	417	4653	9193	469	866	808	526	1457	233	364	58	272	115	69.5	784	57.5	2192	221	125	438	626.5	131	321	809.5	4695	119	-	-	-
	282	SER			-						174	122	162	734.5	772	169	8709	891	5094	1540	4244	4061.5	14829	4325.5	1137.5	7207.5	10482	5393	34	40	34	68	172	48	131.5	33	87	61.5	59	94.5	99.5	78	66	161	85	121	-	-	-
	283	SER			-						298	107	80	5440	258	173	34960	9045	21317	437	1800.5	1890.5	7829.5	12668	6299	20732.5	15506.5	15506	34	35	27	833	88	49	4848.5	90	338	153.5	150	98	27577	2677	123	3300.5	1345.5	1031	-	-	-
	284	SER			-						78	70	46	404.5	174	95	5696	196.5	7055	1362	3002	4245	17878	861	3375.5	9318	14547	6514	215	44	36	345.5	240	96.5	77	36.5	192	92	80.5	291	410	140	108	176	118	236	-	-	-
	285	SER			-						76	57	46	223.5	393.5	106	4607	311	5240	500	929	879	9640	1532	2140.5	1960.5	3128	2600	80.5	70	40.5	201	151.5	71	219	65.5	82.5	128	148	164	1416	148	109	261	136.5	741	-	-	-
	286	SER			-						119	70	48	635.5	361.5	568	1954	308	6569	294.5	669.5	1697	11750	1711	2417	2332	3811.5	1975.5	52	84	34	112	156	89	539.5	52.5	1829	108	120	147	424.5	209	135	280	207.5	463	-	-	-
	287	SER			-						122	107	73	559	646	135	17130	1076	15964	1715	5006.5	12502.5	20299.5	2880	3609	15798	21505	14607	43	39	25	57	60	48	118	31	385.5	51.5	55	162	181	62	93	108	108	1619.5	-	-	-
	288	SER			-						137	103	96	553	1522	334	5770	908.5	18931	498	3018	2562.5	23517	3481.5	5211	4335.5	4597.5	3877	39.5	49	30	110	117	64	183	38	1182	547	88.5	89	472	99	320.5	139	112	160	-	-	-
	289	SER			-						56	93.5	66	963.5	576	384.5	2402	840	7460	9817	2558.5	4597	22019.5	5737.5	2305	5001	7793.5	5747	88	62	32	253	119.5	59	140	61	329	251.5	344	264	1402.5	425	188.5	224	156	183	-	-	-
	290	SER			-						295.5	121	92	1131.5	807	409	14421	2017	14119	6094.5	6897	7397	19164.5	3555	7607.5	20732	24617	15040	69.5	53	24.5	74	85.5	66.5	197	39	450	85	101	161	410	132	119	270.5	380	202.5	-	-	-
	291	SER			-						979	82	73	6222	833.5	191	12310	1131	8744	1038	3361	4125	28548	6031	1253	18463	7043	8360	290	68	45	2421	3242	97	6583.5	428	8667	158.5	235.5	191	9244	1324	562	870.5	386	219	-	-	-
	292	SER	60+	m	-						157	100	58	885.5	6195.5	9310	5000	1229	7210	4139.5	1035.5	9116	29273	14748.5	1831	14467	4443	10535	60.5	63	34	94.5	793	1638	138	74	129	139	80	762.5	3527.5	134	124	1907	166	305	-	-	-
	293	SER	60+	f	-						568.5	64	62	2715	854.5	592	5472	611	6519	480.5	1194	2113	9279	715.5	746.5	2263	4376	1511.5	125	77	42	433	117	113	461	63	140	120	76.5	763	1008	327.5	81	239.5	183	144	-	-	-
	294	SER	60+	f	-						1501	118	87.5	2363	1598.5	120	16016	1185.5	4264	1069.5	3296.5	6402	16508	3938	3619.5	7586	14004	33602	84.5	49	28	106.5	124	73	166	51	3140	78	80	211	678	137	664	195	186.5	494	-	-	-
	295	SER	60+	f	-						2432	61	51	582	217	88	2426	1054.5	1964	164	165	396	14037.5	3157	580	1249	301	872.5	57	37	26.5	107	61	47	251	31	50	53	49	94	274	107	76	109	133	95	-	-	-
	296	SER	60+	f	-						61.5	72	53.5	2480	567	747	7336.5	2153	4792	161	428	2619	5933	10988	2603.5	2491	1136	2414.5	39.5	38	26	207	88	46	222	32	138	62	66	66	838	190.5	64	16161	67	73	-	-	-
	297	SER	60+	m	-						197	67	67	2339	796	227	7647.5	1233	9671.5	305	811	5339	37218	7442	1810.5	6616.5	4847	5585	38.5	41	30	110	118	128	139.5	55	847	102	89	142	682	136.5	69	247	161	103	-	-	-
	298	SER	60+	f	-						215.5	98	66	2636	4426	151	20685.5	1518.5	17334.5	1267.5	1858	5263.5	4201	1792	595.5	5499	7856	5698	35	61	33.5	140	1159	84	555	58.5	2090	107	86	527.5	6836.5	292	96	175.5	203	157	-	-	-
	299	SER	60+	m	-						228	98	2218.5	4045	721	142	13381	1677.5	15819	451	1191	1589	19586	2198	4547	4633	4158.5	4167	141	64	34	299	172	69	854	122	1296.5	79	74	199	1350	153	89	172	102	107.5	-	-	-
	300	SER	60+	f	-						82	103	73	163	418	189.5	2846	1120	4853	288	493.5	3270	11715	6815	1388	2660.5	2777	1357.5	33	44	26	59	65.5	57	100.5	40	470	59	85	72	108	85	92	303	118	55	-	-	-
	301	SER	60+	m	-						1132	132.5	68	3912	1068.5	223	6922	479	10502	5405	15730	2547	7318	3262	1546.5	24710.5	31496	17553	361	74.5	34	111.5	110	72.5	185	48	409	143.5	228	98	1682	119	87	381	633	185	-	-	-
	302	SER	60+	f	-						86	52	44	288	1212	127	501.5	89	2873	343	1002	1522	3794.5	494	1381	723	611	1167	47	88.5	39	133	162	103	120	71.5	754	138	450	239	559	209	108	6252	573.5	159.5	-	-	-
	303	SER	60+	m	-						451	108.5	127	322	1823	202	6350	820	12257.5	705	2562	4875.5	12462	3145	1885.5	6322	8910	2217	48	129	41	1205	371	210	835.5	113.5	718.5	114	262	393.5	2021	311	105	319	344	79	-	-	-
	304	SER	60+	f	-						631	77.5	56	280	812.5	417.5	2175.5	553	4485.5	359	575	2316.5	6759	2083.5	654	859	1340	808	64	64	35	95	1018	144	278	54	782	113	86	153	643.5	233	852	191	90	81	-	-	-
	305	SER	60+	f	-						88	51	59	635	525	74.5	9071	935.5	23845	1580	561	2470	10453	2139	3466	2365	4119.5	4760.5	38	41	29	62	114	56	107	36	281	653	47	48	200	77	154.5	124	57	76	-	-	-
	306	SER	60+	m	-						87	130	61	4310	511	201.5	5540	661.5	4983	1486	3607	4773	18919	4584	1697	13863	16874	10354	47	47	31	431	163	92	392	47.5	308.5	150	75.5	280	875.5	137	90	419.5	234	175.5	-	-	-
	307	SER	60+	f	-						88	41	29	460	578	83	4968.5	118	1301.5	92.5	68	1518	4948	236	490.5	420	137	1155	31.5	35.5	25.5	48	58.5	45	155	36	76.5	48.5	35	52	1000.5	166	143.5	81.5	41	44	-	-	-
	308	SER	60+	m	-						104	77	55	1105	1135	411	10837.5	1504	9592	1147	2984.5	3070	18954	4746	2817	8640	11742	6345	82	70	29.5	284	5899	8660	1392.5	53	176.5	192.5	125	374	1107	643	99	234	287	133.5	-	-	-
	309	SER	60+	m	-						159.5	69	48	400	848	357.5	2419	417	5139.5	391	950.5	3451	1131	1134	1334.5	2385	5124	1996	49	65.5	30	91.5	212.5	133	117	43	329.5	121	109	144	256	146	111	117	81	57	-	-	-
	310	SER	60+	f	-						73	84.5	78	666	614	724	24593	4536	10693	1370.5	998.5	4769	36691	14031	1907	4726	4597	6769	34	41	41	63	64	40	236	52	175	244	176	186	519	126.5	171	109	300.5	197	-	-	-
	311	SER	60+	m	-						719	96	75	4234	775	790	14984	713	12418	1616	1303.5	2261	36539	5860	1557	17854	2834	8721	59	67	32	252.5	151	154.5	766	1182	684	118	102.5	116	2270	210	197.5	595	220.5	486.5	-	-	-
	312	SER	60+	m	-						60	104	69	3116	6984	12097	20194	4043	4466	1085	2828	2754	9403	8993	1467.5	5020.5	7629.5	2791	42	50	34	1216	464	1010	453	64	2126	94	67	72	505	436	582.5	140	130	98.5	-	-	-
	313	SER	60+	m	-						692	141	5353.5	5664	1075.5	364	13295	1103	10075	592	720	1619	30116	5230	3096	7070	3440	2077	56	90.5	37	401	229.5	68	306	55	111	118	329	43	3764	408	128	440	455.5	106	-	-	-
	314	SER	60+	m	-						194	118	77	5155	896	544	15231.5	899	16316	923.5	3860.5	5880	33181.5	5257.5	3313	6918	8297	5121	175	73	83	141.5	96.5	62	198	35.5	124.5	99	193	147.5	346.5	250	64	360.5	194	150.5	-	-	-
	315	SER	60+	m	-						3948.5	301	77	875	1040.5	690.5	21914	2845	15838	1190	4166.5	6037	30420	5210	3446.5	18135	16924	7177	68	50.5	49	101	241	104	352	48	812	167.5	121	150	1333	181	241	290	165	103	-	-	-
	316	SER	60+	f	-						135	68	46	432.5	896	133.5	2253.5	372	2012	5129.5	6482	6194.5	8562	2731	915.5	4153.5	7035	6190	41	62	32	64	92.5	65	108	53	33	232	99	316	272	128	72	89	109	307	-	-	-
	317	SER	60+	m	-						152	117	100	9692	1170.5	568	14995.5	3507	20405	733	2077	1579	9522	12066	5853	10166	9015	9913	265	54	30	107	424.5	66.5	398.5	50	2108.5	123	78	51	515	235	74	348	185	137	-	-	-
	318	SER	60+	f	-						90	68	57	1538.5	507	123	7209.5	1818	10471	674.5	1963	7358.5	26208	3202	3842	4450	6643	8575.5	82	39	30	170	115.5	52	83	36	131	71	78	106	477	102	102	99.5	119	302.5	-	-	-
	319	SER	40-59	f	+	NA					8484	243	99	24266	2412	3220	19165	3740	13448.5	1589	2618	4550	35147	6535.5	2472	19796.5	10570	10393	2304	1028	123.5	6314.5	372	58	706	40	153	157	247	139	475	102	135.5	3333	1163	1059	-	+	+
	320	SER	60+	m	+	NA					1481	139	127	14056	596	282	16243.5	1665	4537	723.5	1960	8143.5	15979	4793	3494.5	2971.5	4079.5	11687	395	147.5	52.5	685	331	130	271	59.5	67	1150	108	143	460	135	109.5	168	131	172.5	-	-	-
	321	SER	60+	f	+	NA					7428	5745	428	18486	14727	3368	9312	1846.5	2718	573.5	2083	569	11252	4880	680	9242	9041	5105	1130	1335	73	2584	2936	3270.5	494	46	3008.5	146	80	60	1054	106	572	180	114	55	+	+	+
	322	SER	39-	f	+	NA					7306.5	3388.5	631	14853	4733	3234	7262	2509	8182.5	7721	8706	9331	21528	21083.5	2680	18439	19410.5	4545.5	7592	1513	226	7988	237	77	202.5	111	8444	399.5	560.5	988	799	211	754.5	2173	1683	5817.5	+	+	+
	323	SER	60+	m	+	NA					119	106	93	1057	252	134	8478	1144	12719	958	2951.5	4485	15967	3163	2197.5	8755.5	15426.5	8512	45.5	76	29	96.5	96	62	165.5	44	824	191	322	97	305.5	701	92	127	210	78.5	-	-	-
	324	SER	39-	f	+	NA					31754	18392	3053.5	16504.5	22288.5	3665.5	7739	735	6718.5	419	2105	3541	18579.5	3940.5	4313.5	2937	2305	4004	7459.5	3087	635	3353	6295	149	135.5	39	973	84	143	61	389	144	246	115.5	163	185	+	+	+
	325	SER	60+	m	-						152	94	80.5	1504	2199	2981	28197	4286	15332	1355	1159	5327	15716	12430	1619.5	2939	3473	6211	77	68.5	44.5	139	2667	3866	1388.5	62	693	201	129	227	8374	472	168.5	804	133	238.5	-	-	-
	326	SER	60+	m	-						195	79	466	267	626	191	10277	881.5	15095	1215	3515.5	2158	8511	2846	4887	13587	15766	4370	100.5	66	94	120	320.5	122	1302	115.5	11370	299	485	245	369	191	2941.5	609	633.5	220	-	-	-
	327	SER	60+	m	-						53.5	78	77	446	875	1445	1967.5	959	3189	221	230	1024	14690.5	3126.5	2118.5	765	140	5732.5	46	83	39.5	156	76	69.5	143	65	408	127	147	68	221	205	250.5	190.5	234	227	-	-	-
	328	SER	60+	f	-						70	71	43	12150	797	300	8248	390	3929.5	790	1807	7665.5	14965	1162	1389.5	11885	14133	13541.5	39	57	23	76	222.5	54	227.5	27	67	330	114	468	1346.5	210	91.5	240	166	802	-	-	-
	329	SER	60+	m	-						67	99	62	3541.5	492.5	131.5	12261.5	1029	15718	2502.5	4099	4408.5	33953	3238	1232	10236	17124	9111	51	74	27	174	141	47	147	55	1547	130	195	112	520	134	139	608	1399	86	-	-	-
	330	SER	60+	f	-						337	86	444	327	404	80	4370	144	6033	191	183	762.5	22862	1023	365	1186	2475.5	454	48	54	34	811	136	71	290.5	51	1114	103	288	609	1159	266	123	167	93	137	-	-	-
	331	SER	60+	m	-						126.5	75.5	53	1536	678.5	164	18369	2036.5	4351	1269	1409	1414.5	13116.5	2841.5	466.5	5164	5372	2482	62.5	86	40	880.5	220	96	3581	97	2332	405	156	355	1993.5	314	140	524.5	330	860.5	-	-	-
	332	SER	60+	f	-						57	56	59	1336.5	940	569	7262.5	949	4248	791	922	1027	11178	2736	374	2731	2693	1551	472.5	71.5	33	117.5	262	101	254.5	70.5	159	123	126.5	49	303	242	74	183.5	204	72	-	-	-
	333	SER	60+	m	-						97	84.5	75.5	1700	593	122	8184	1152	15361	512.5	1905	3174	35708	5272.5	5103	8990	8803	8287	658	685	66.5	718	130	54	366	50	2365	133	129.5	79.5	4784	551.5	488	536	310	453.5	-	+	-
	334	SER	60+	m	-						91	164	86	2658	2341	548	5667	302.5	7061.5	3591	4321.5	3545	46683	2286.5	7989.5	21270.5	31871	12367	57	54	29	141.5	62.5	60	197	156	98	58	57	73	840	65	67	83	198	121.5	-	-	-
	335	SER	60+	m	-						94	56	45	2224	956	176	6681.5	587	4194.5	296	477.5	4205	10476	2165	2214	1085	1740.5	1246	56	73	30	273	202	118	113	45	582	801	901	220	2574	217	119	397	346.5	769	-	-	-
	336	SER	60+	f	-						75	71.5	62	1164	697	204	13028	2121	7616.5	207.5	788	3304	18626	5481	2244	3441	7624	6698	42	31.5	23	42	54	39	270	32	66	49.5	46.5	213	3615	83	63	98	87.5	163.5	-	-	-
	337	SER	60+	m	-						72.5	70.5	55	576	433	105	17690.5	1134.5	16861	340	518	3534	13724	3049.5	6501	6129	9000	5695	48	65	33	98	66	49	1771	124	890	74.5	92	65	8749	437	516	584	284	120	-	-	-
	338	SER	60+	f	-						145	71	49	954	557	111.5	267.5	86.5	9281.5	215	588	2752.5	4977	357	650	1649.5	3267	2878	36	34	25	59	242	56	111	33	119	103	44	49	200	834.5	118	63	49	44	-	-	-
	339	SER	60+	f	-						317	89	100	4048	670	177	11095	985	9067	737	2333	3908	31180.5	9113	1840	5470	8017	6672	61	59	74	145	213	180.5	512.5	48	85.5	382.5	820	127	518.5	180	91	515	1758	222	-	-	-
	340	SER	60+	m	-						98	77	48	1855	133	71	4231	2833.5	12172	230	442	2291	10228.5	1960	2425	6256.5	4782	5091	67	58	29.5	83	389	57	142.5	53	396	118	193	236	4512.5	128	280	390	299	389	-	-	-
	341	SER	60+	m	-						163.5	122.5	75	822	922	588	10246	3598.5	14921	542.5	2429	4660	7293	7118	823	9083	15282.5	14188.5	224	79	41	246	965	96.5	332	91	1019	109	99	333	922.5	320	153.5	687.5	247	193	-	-	-
	342	SER	60+	m	-						568	63	51	3505	435	115.5	11250	1375	8663	578.5	1021	2078	29882	3538	2781.5	8592	8969	6613	34	31	26	49	50	39	198	24.5	283	65.5	44	71.5	248.5	102.5	77	71.5	87.5	75	-	-	-
	343	SER	60+	m	-						88	146	95.5	5730.5	1235	986	19644.5	2682.5	15776	3427	7668	9116	35498	11898	5677	25763	21107	28408	2652	60.5	45	328.5	335	94	551.5	211.5	357	237.5	257	222	1461.5	1405	562	1222	1535.5	711	-	-	-
	344	SER	60+	m	-						54.5	100	106	1224	604	297	15805	1610	16529.5	579	1891	3369	18743	7480	4025	6554	11218	10536	52	61	32	143	339	67	696	51	3238	221	407	154.5	3834.5	288	629	723	953.5	298.5	-	-	-
	345	SER	60+	m	-						135	84.5	83	1689	373.5	136	9118	3043	10265.5	334	692	1309	23248	7711.5	1565	9441	7061.5	5126.5	84	59	49	119	207	132.5	800	114	4333	150	136	86.5	4407	855	883	6303	167	1391.5	-	-	-
	346	SER	60+	f	-						51	77	96	548	343	159	5426	2444	12042	528	1284	6790.5	10543	7044	676.5	4829	5605	14789	41	33	31	49	96	40.5	85	36	99	72	88	180	303	79.5	80	118	52	240	-	-	-
	347	SER	60+	f	-						92	102.5	77.5	1337	1673	466.5	17706.5	1015	11870	1501	4218	3636.5	25061.5	5555	2265	9179	13133	8902	45	65	37	255	190	178	356	97	4018	108	110	134	317	701	87	587.5	235	653	-	-	-
	348	SER	60+	f	-						1289.5	107	76	527	1591	2234	9369	2885	20498	1466.5	3663	6163	30958	12600	6983	17015	17667	13827.5	46	44	26	67	136	61	184.5	108	582.5	222.5	205	453	533	280	198	739.5	691	1930	-	-	-
	349	SER	60+	m	-						456	81	72	2936	1546	2110	5579	1621	11166.5	2661	2988	12113.5	5765.5	1580.5	2587	11488.5	8257	8979	101	98	42	137	509	781	1218	166	1168	429	162	419	2843.5	203	511	482	438	434	-	-	-
	350	SER	60+	f	-						51	61	55	382	889.5	889	6643	798	6714	528	349	1735	11164	2921.5	2131	1796	1849	841	53	78	36	124	2231	195	285	89	1222	146.5	180	274	3869	491	221.5	401	141	351	-	-	-
	351	SER	60+	m	-						44	61	39	2294	302	192	3705.5	233	9486.5	377.5	1354	1367	7866	785.5	1451	9134.5	11212	2374	37	41	29	444	150	53	651	72	705.5	74	71	55	4893	554	256	546.5	260	98.5	-	-	-
	352	SER	60+	m	-						71	53	55	582.5	624	93	4016	240	5435	424	955.5	5002.5	11301.5	1501	1952	2618.5	5130	8797	43	58	42.5	59	94	46	130.5	45	197	111	73.5	140	357.5	84	99	129	64	107	-	-	-
	353	SER	60+	m	-						86.5	68	530	974	703	200.5	12018	840	6893	362	327	2944	8770	2763	2670.5	1197.5	1761	4149.5	110	136	42	161	149	85.5	11378	13313.5	464	136	107.5	444	25319	136	152	1341	98	102	-	-	-
	354	SER	60+	m	-						201	118	99.5	1514	1242	789	13584	3589.5	10900.5	1360	6067	6352	13186	4707.5	2480	8943	14749.5	8992	53	48	31	81.5	267	57	204	182	666	98	70	151	332	750	95.5	637	153	118	-	-	-
	355	SER	60+	f	-						71	94.5	45.5	2111.5	648	172	4475.5	312.5	2849	446	1819	582.5	1972	648.5	300.5	3429	7459	5995	74	82.5	36	220	149	75	326	47.5	175	95	228.5	166	2645	311	79	161	133.5	188	-	-	-
	356	SER	60+	f	-						104	68	54.5	342.5	924.5	544	2412	936	3770	389.5	629	986	23704	5406	921	4073.5	6332.5	2168	43	50	30	57	258	353.5	127.5	51	617.5	114	55	50.5	2294	235	119	130	103	55	-	-	-
	357	SER	60+	m	-						87	107	89	523	904	761	26208	3275	17634.5	900.5	2038	6393	30443.5	5531	2405	8931	13237	5732	96.5	96.5	64	243.5	307	514	8617	185	6298	313	159	460	11607	433.5	179	879	565	1211	-	-	-
	358	SER	60+	f	-						48	50	35.5	117	434	114	183	90	989	518	891	1244	1543.5	249	731.5	210.5	569	1033.5	61.5	61	32.5	72.5	427	782	89	51	56.5	82	79	73	1515	153	65	139	110	85.5	-	-	-
	359	SER	60+	m	-						435	79	62	1324.5	1047	1177.5	25857	1735	16853	783.5	4057	1392	21949	3604	2019.5	9057.5	16507	9858	35	48	38	250	616	71	480	51	1809	74	73	111	597.5	241	84	253	160	141	-	-	-
	360	SER	60+	f	-						977	72	111	371	1788.5	303	13648.5	942	4948	9253	828	1048	10921	4148	759.5	2257	3821.5	757.5	53	72	29	108	193	84	1024	50	279	140.5	183	915.5	2547	218.5	110	276.5	478	860	-	-	-
	361	SER	60+	m	-						68	74	54	249	698	345	2813	331	3189	681.5	2169	2110	20218	1417	1026	9623.5	14637	10045	45.5	66.5	27	48	286	41	95.5	86	35	144	139.5	47	335.5	137	55	156	391	48	-	-	-
	362	SER	60+	m	-						56	90	55	2875	704	239	3675	799	8039	2530	3726	3062.5	3299	2313	739.5	19328.5	16170.5	11376	36	51	34	235.5	71	65	3618	53	6758	110.5	177	282	1675.5	183.5	1457	388	1013	951	-	-	-
	363	SER	60+	m	-						164	280	63	1273	377	410	14696.5	1085	10673.5	306.5	602	3558	17369	4775	2319	7771	13306	11898	172	79	36	187	928	59	935	46	165	416	118	484	1338	191	125	372.5	250	969	-	-	-
	364	SER	60+	m	-						82	79	55.5	898.5	569	119	5168	663.5	12960	600	1334.5	4703	8136.5	2214	4288.5	3210	5413.5	8384	795	72.5	47.5	118.5	140.5	81	434	204	1631	109	165	222	5631	1839	457.5	795	172	235	-	-	-
	365	SER	60+	f	-						144	92.5	99	652	3664	3657	9581.5	636.5	13849.5	4244	7799.5	2217	16488.5	2284	2249	14536	19352	15593	95	42	30	164	386	376.5	485	44	924	177.5	241	102	933	285	159.5	370	663	713	-	-	-
	366	SER	60+	f	-						149	75	44	2606	791.5	709	509	99	4623	1094	1909	3785	8838	798.5	3186.5	6114.5	8758	3967.5	61.5	54	35.5	323	297	119	88	45	683	76	85	166	294	369	276	113	153	177.5	-	-	-
	367	SER	60+	m	-						212	205	269.5	1006	1869	3354	12165	3658	5532	1120.5	2821	2323	18135	1939.5	1586	6153	13396.5	10658.5	45.5	69	39	149	431	373	276	109	396	107.5	96.5	154	7485	320	1528.5	472	298	640	-	-	-
	368	SER	60+	f	-						342	119	172	7179	523	280	8692	1029	13689	1043.5	5345	4127	6207	3423	1611	7607	16057	3012.5	237	46	27	154	369.5	74	123.5	41	120	83	117	48	758	116	80	116	109	58	-	-	-
	369	SER	60+	m	-						61	110	101.5	279	628	250	22183	4373.5	19703	5844	14657	1885.5	17493.5	9043	1700	30280	37136	16009	68.5	74	37	84	223	137	419	222	2433.5	144	150	95	1349	275	4870	478	473.5	871	-	-	-
	370	SER	60+	f	-						88	64.5	40	316	234	80.5	2003	140	6267	468	827.5	1944.5	12525	786	868	3342	5204	7086	36	54	36	110.5	357	62.5	232	33	1475	328	722	890	281.5	80	76	490	1629	2759	-	-	-
	371	SER	60+	m	-						184.5	102	53.5	1709	1379	2150	15066	647	12471	630	2155	3675	9123.5	1213	2062.5	4090.5	8721	7310	45	45	26	119	127.5	123	364	31.5	147	120.5	63	66	1704	98	202	1883.5	72.5	102	-	-	-
	372	SER	60+	m	-						901	87	53.5	6324	772	406.5	24172	4870	7890.5	863	1131	2640	22382	16975	2097	7742	5512	3099	72	106	50.5	745	221	109.5	920	109	681	553	176	183	4625	245	191	575	252	121.5	-	-	-
	373	SER	60+	m	-						112	105	60	510	818	134	12150.5	752	5833.5	1315	702	5160	13820	1709	2769	1760	3222.5	4396.5	81	64	43	2423	164	99	527.5	64	2454.5	140	162	1165	3486.5	177	464.5	247.5	281	120	-	-	-
	374	SER	60+	m	-						356	68	63	180.5	819	164	7947	1943.5	16558	363	1398	694	10125.5	6655	3313	2411	3819	2772	56	72	30	122	262	104.5	2034	56	524	100.5	83	45	582.5	306	322	159	150.5	91.5	-	-	-
	375	SER	60+	m	-						169.5	189	105	4990	732.5	847.5	22709.5	5930	14353	3408.5	12014	9973	28548	18322.5	2959	21575	30724	21223.5	50	56	30	290	105.5	66	198.5	49	262.5	118	192	386.5	779.5	114	186	329.5	432	528	-	-	-
	376	SER	60+	f	-						57	77	49.5	454.5	258.5	118	11136	824.5	6835	3110	3234	5166.5	23669	5232	2051	11458.5	15222.5	10570.5	66	76	29	169.5	132	64	280	45	56	295	75	99.5	3699	596	159	1028.5	298	115	-	-	-
	377	SER	60+	m	-						73	80	42	2426	831	776.5	18240.5	740	8364.5	1034.5	1093	1613	22347	1504	1364	10585	7958.5	14093	193	81	42	321	239	189	934	569.5	2669	174	102	207.5	2177	300	4836	333	110	171.5	-	-	-
	378	SER	60+	f	-						65	82	74	325	1440	1503	2147	504	8435.5	1190.5	3043	1532	7943	2944	3227	6835	15395	439	145	51	29.5	698.5	149	197.5	103	41.5	150.5	285	137	422.5	414	142	165	185	531	3959	-	-	-
	379	SER	60+	m	-						76.5	72	256.5	287	373	333	10042.5	754	9026	741	2634.5	3315.5	4708	1867.5	1207	8736	16248	7279	82.5	59	41	80.5	151.5	82	415	52.5	470	113.5	123	96.5	84	149.5	215.5	182	170	92	-	-	-
	380	SER	60+	m	-						132	82.5	72	1346.5	749.5	416	9057	449.5	7424	451	5685	1660	7439	2908.5	1105	2575.5	4743	2615	55	55	31	131	185	74.5	229	52	186	684	97	79	1440	580	121	192	97	211	-	-	-
	381	SER	60+	m	-						574	109	57	1385	520	164	12545.5	2503.5	11049	930.5	3510	7394	23728	13349	2315	9575	18053	7548.5	40	1272	35	154	107	129	1018	120	263	1287	116	401.5	1888	277	137	709	378.5	756	-	-	-
	382	SER	60+	m	-						75	76.5	55	946.5	558	323	6802	616	12971	1031	2452.5	3076	24640	2575	558	10846	9991.5	3244	53	68	34	169	84.5	65	1128	59	1314	121	960	172	9962	380	269.5	963	1427.5	628	-	-	-
	383	SER	60+	f	-						114	78	74.5	1426.5	702	859	15369	1810	5835	284	840	2354	11764	7344	1301	1993	4455	2048.5	32	45	29	128	177	151.5	392	41	43	108.5	76	55	454	90	57	91	66.5	45	-	-	-
	384	SER	60+	f	-						67	67	91	3067	619	149.5	4406	991	5792	199	666.5	3170.5	17854	5012	1554	4027	4376	4326	46	54	30	164	133	51	192	35	112.5	153	142	63	705	124	107.5	426	790	65	-	-	-
	385	SER	60+	f	-						148	60	46	1909	962	1692	1194	249	8948	314	3137	2365	10159.5	1791	978	2180.5	3959	1481	54	60	30	409	6558	8354	110	55	71	129	140	73.5	13795	236	71	260	132	54.5	-	-	-
	386	SER	60+	m	-						96	75	35	2908.5	1819	3232.5	2725.5	253	5344	1177	302	1482	4933	570.5	1925	1381	1047	1560	224	192	42	176.5	1918	3543	329.5	92	525	180	176	144	1619	237.5	218	972	123	134	-	-	-
	387	SER	60+	f	-						81	70	60.5	2231	800	200	10738	1336.5	5437.5	3162	675.5	1876.5	34328	2055.5	1898	5231	6584	9530	125	90	38	129.5	215	308	225	70	315	518	385	128	867	229.5	461	211	424	73	-	-	-
	388	SER	60+	m	-						137	106	70	774	651	853	17878	1414.5	19913	2672	8479.5	1577	28454	6358	2562	8470.5	16951	11451	45.5	39	25	203.5	86.5	51.5	157	35	454	232.5	397	144	667	94	144	234	401	382	-	-	-
	389	SER	60+	m	-						109	89.5	219	8519	415	120.5	4066	739	9811.5	241.5	698	2616	5759	2352	1547	5836	4830	887.5	46	70	40	978.5	284.5	285	779	79	1053.5	652	317	126	987	474	117.5	1092	142	521.5	-	-	-
	390	SER	60+	m	-						123	110	104	1098	511.5	240	7889	2658	13702.5	680	1872	2931	13493.5	10097	7133	6343	4074.5	6654.5	80	88	66	98.5	290.5	80	447.5	86.5	1733.5	357	105	306	1183.5	261	382	549	138	238	-	-	-
	391	SER	60+	m	-						102	76.5	57	566	593	218	11841	863	7914	1007	1131	2389	8852	2697	996	3737	4576	1620	86	101	47	118	146.5	132	236.5	67	584.5	432.5	99	204	567	180	95	198	183	192	-	-	-
	392	SER	60+	m	-						145	70	63.5	287	442	282	22557.5	2175	9752	475	1729	4462	4997	7311	765.5	3819	7565	5970	38	49	32	293	161.5	58	311	52	2393	145	76	1658	197	97	140.5	142.5	131	736	-	-	-
	393	SER	60+	m	-						63.5	60	42	727	522	215	5236	454	3107	309	708	2420	12950.5	871	972	1630	2800	2006	40	44	30.5	62	68	60	114.5	37	2382	115.5	63	51	485	111	78.5	121	55	60	-	-	-
	394	SER	60+	f	-						549	219	478.5	4127	1188	512	18030	2408	11413	2746	6996	4573.5	24675	7084	1547.5	14153	21317	18217	38.5	59	38.5	148.5	241	63	1625	70	190	236	191	172	8088	219.5	91	455	331	470	-	-	-
	395	SER	60+	f	-						55	94	70	1677	1565	2237.5	3191	668	21668	1495	3761	2319	29367	4699	3176	6019	8424	8001	59	56	47	1695	489.5	656	840	63	1724.5	290.5	90	674	1206	487	101	344	124	1231	-	-	-
	396	SER	60+	m	-						342	87.5	59	1665	763.5	1092.5	6453	1629	14411	738	1537.5	989	25389	6971	3519	6671	5222	1762	63	80	28	376	147	69.5	405	84	725	94	94.5	91	1197.5	239	100	151	366	47	-	-	-
	397	SER	60+	f	-						273	92	68	266	776	695	4382	1545.5	6895	238	1351	3146	12578	5852	2462	2858	5052	6274	67	60	30.5	55	92	66	130	39	158	386	1210	175	127.5	261	80	1635	3776	1059	-	-	-
	398	SER	60+	m	-						141	94	51.5	625	4445.5	6846.5	15316	4573	8525.5	915	4043	3134	31052	23587	4312	12918	11425	10581.5	321	149	38	276	415	530	932	169	622	239	243	130	10215	5143	168	3560	274	177	-	-	-
	399	SER	60+	f	-						95.5	102	264	19913	821.5	1120	14583	2856.5	14838	1453.5	1292	4691.5	39312	11364.5	2802	5284	3828	7827	216	197	76	1250	387	68.5	568.5	125	158	306	282	75.5	1357	177	172	116	76	74	-	-	-
	400	SER	60+	m	-						58	54	65.5	4049.5	538.5	668	7221	409	10284	220.5	391.5	475.5	2983	885.5	630.5	1971.5	3065	20381	38	55.5	60	130.5	92	75	146	58	531.5	201	380	128	141	134	177.5	366	1170	307	-	-	-
	401	SER	40-59	m	+	NA					16481	5208.5	953	30350	33673	36013	6057.5	253.5	6040	828	921.5	1857	7661	798	673	1363.5	1956	3029	1676.5	660	110	980	1638	658	478.5	92	133	98	69	186	2073	235	776	159	67	51	+	+	+
	402	SER	40-59	f	+	NA					43735	28969	11517	16595.5	28735	5665.5	10883	4942	5845	679	2301.5	3232	10170	17503	891	4053	11305	2928.5	10412	5931.5	918	22240	3583	129	1172.5	471	5417	106	113	2061	17401	2349.5	1304	437	218	2635	+	+	+
	403	SER	60+	f	+	NA					38048.5	13437.5	2359	37744	24570	17620.5	25646	11996	15357.5	2562.5	6431	4976.5	36621	29168	9374.5	16210	16675	7004	8442.5	5371	796	16278	15922	720	361	52	1667	183	114	380	568	155	268	296	160	277	+	+	+
	404	SER	40-59	f	+	NA					32608	6559	918	10434	10882	2514	10124	3206.5	10465	3056	7636	15424	15865	12434	1988	10605	17690	6892	4210	2238	252	1088	25730	220	255.5	101	393.5	117	97.5	209	558	356	164	206	197	205	+	+	+
	405	SER	40-59	f	+	NA					32737	6913	1647.5	35732	45443	16463.5	14556	10678	13769	2529	3952.5	5136	19913	24137	3356	4563	4561.5	6448	1263.5	555.5	129	554	11445	9312	4099	3074.5	535	117	145	112	3385	7510	180	412.5	140	96	+	+	+
	406	SER	40-59	f	+	NA					34258	9580.5	2414	19188	18345.5	991	1584	783	3971	951	174.5	2473	3634	2961	738.5	1168	495.5	6104	1877	1550	195	2057	3045	50	110	30.5	307	113.5	47	74	1371	146	136.5	107	55	112.5	+	+	+
	407	SER	60+	m	-						151	109	88.5	25717	795	240.5	6436	914	13928	331	587	920.5	28244	3863	6256	3040	3475	1982.5	42	68.5	34	254	350.5	114	232	148	2678	154	402	55	1893	119	609	232	427	109	-	-	-
	408	SER	60+	f	-						83	58	42.5	10007	837.5	498	5670	1453	8854	761	1620	4272	15964	5861	1448	5262.5	4507	7184.5	83	49	30	628	566	54.5	144	42	63	702	78	63	175	126	63	314	86.5	124.5	-	-	-
	409	SER	60+	m	-						70	66	56	214.5	1019	110.5	4216.5	469	11198	1301	2973.5	3610	19492	3094	3759	5560	10126	8507	40	35	27	55.5	99	46	83	31	475	99	84	116	1135.5	70.5	273	82	119	409.5	-	-	-
	410	SER	60+	f	-						86	227	74	327	864	138	5370	1109	12718.5	266	667	1152	24523	5837	1207	2656.5	3221.5	3060	33.5	30	25	53	40	35	45	24	38.5	45	37	108	234.5	47	57	39	52	454	-	-	-
	411	SER	60+	m	-						885	56.5	80	3399.5	152.5	82.5	21282	1131	13319	344.5	695.5	2738	11017	4223	767	3500	6535	7137	127	56	57	208	243.5	60	258	42	1692.5	336	99	72	12580	548	80	329.5	192	123	-	-	-
	412	SER	60+	m	-						117	114	58.5	4842	174	109.5	10126	1009	5394	586.5	2325	1076	6779.5	2398	215	5467	10027	3001	68	32.5	26	615	84	43	289	48	941.5	83	215	72	610	96	105	158	409	299.5	-	-	-
	413	SER	60+	m	-						76	65	68	1663	784	273	36036	2162	9180	644	3479	4935	34117	1444	2542	4854	5825	1887	49	57	34	130	118	63	27737	60	357	103.5	81.5	453	425	93	143	989.5	326	144.5	-	-	-
	414	SER	60+	f	-						96	52	182.5	1676.5	1246	2310	12313	1104.5	4991	408	1485	1790	5101	3159	786	2903	6466.5	2619.5	41	49.5	28	346	405.5	150	508	113.5	254	361	141.5	125	492	365	146	424.5	160	182	-	-	-
	415	SER	60+	m	-						93	123	72	1709	724	179	20217.5	3064.5	13611.5	2569	748	2151.5	29975	12292	1087	4029	3927	4032	42.5	66	39	618	196	79	659	101	367	223	115	99	1549	200.5	92	307.5	435	296.5	-	-	-
	416	SER	60+	f	-						49	55	41.5	365.5	298	88	15565.5	357	6123.5	549.5	487.5	2817	18135	920	1779	2955	4584.5	1845	36	46	32	75	254	74.5	829	49	229	191	189	247	511	322	111	291	231.5	219	-	-	-
	417	SER	60+	f	-						479	129	74.5	2740	2336	1939	16638	4030	15975	1418.5	2891	9789	23025.5	11184	4125	20042.5	16587	28665	60	75	33	87	104	118	275	90	91	69	67	79.5	5159	292	97	217	98	479	-	-	-
	418	SER	60+	m	-						1499	311	145	884	858	834	19071	2521	26582	660.5	1100.5	3376	13398.5	11780.5	9689	1117	1564	4637	60	71	43	108	365.5	468	246	69.5	1155.5	214.5	141.5	91	562	268	283	354.5	123	128.5	-	-	-
	419	SER	60+	m	-						568	91	63	2473	2015.5	2260	6133	2302.5	13779.5	5959	1578	4058	44097.5	11905.5	4185	4768.5	5770.5	11389	112	86	52	222	304	162	397	139	714	514	277	157	5401	1174	589	954	1031.5	512	-	-	-
	420	SER	60+	m	-						181	87	81	986	3312.5	4072.5	4906.5	1705.5	7833	2872	2437	1748	23377	7762	1455.5	11861	14926.5	18895.5	59	89	35	153	210	469	326	135	365	333.5	311.5	461.5	5580.5	890.5	171	485	337	278	-	-	-
	421	SER	60+	f	-						65.5	57	44	1459	392	85.5	5153.5	542.5	9639	662.5	2304	2212	7125	1767	3005.5	3152	9045	4242	32	62.5	24	50	114	37.5	54	24	187.5	61.5	64	44	255	92.5	185	88	68.5	73	-	-	-
	422	SER	60+	m	-						351	116	78	608	379	105	5017.5	306	2304.5	595	1455	4860	6645	775	1093	6970	5753	5361	51	61	31.5	114	116	60.5	149	45	434.5	96	65	636	274	92	135	520	197	510	-	-	-
	423	SER	60+	m	-						74	47	39	815	484	88	6737.5	480	4639	416	683.5	3570	7793	2515	524	1636	3726	2373	45	45	30	95.5	89	136	219	67	789	99	127	288	167	126	351	202	426	222	-	-	-
	424	SER	60+	f	-						169.5	91	59	1794	1233	148.5	4704	606	4883	1011.5	2476	2224.5	9619.5	1506	513	11299	16596	13729.5	33	43	27	66	89	56	161.5	42	51	161	64	51	371.5	363	71	121.5	169	370.5	-	-	-
	425	SER	60+	f	-						62	89.5	170	2099	765.5	731	19246.5	1776	9983	913	1559	3184	10879	8725	2161.5	9315	9608	8332	73	68.5	34	131	89	80	319	57	330	110	102	177	1419.5	808	141	234	165	588	-	-	-
	426	SER	60+	m	-						132.5	73	64.5	737.5	479.5	381	9380	521	4024	3083	7237.5	3651	20615	2401.5	1432	5371.5	13409	7211.5	290.5	63	35.5	139	148	123	374	204	727	890	175.5	144	4072	362	230	302	136	80	-	-	-
	427	SER	60+	m	-						42.5	58	44	507.5	687	1252	5913	1520.5	2156	171	448	3690.5	24266	7028	1485.5	2993	4201.5	3647	33	32	24	37	86	45	109	36	164	53	68	87	1001	160	55	55.5	78.5	66	-	-	-
	428	SER	60+	m	-						62	129.5	95	982	577	878	15264	7960	7267	388	716.5	1045	46191.5	20674	2910.5	7351	2254	3177	98	84	44	491	228.5	103	1663	89.5	1989	395.5	236.5	111	2060	263	395	958.5	166	117	-	-	-
	429	SER	60+	m	-						107	100.5	67	1312.5	1061	232	17253	1223	4356	591	2722.5	4997.5	24500	5616.5	5506	5236	7721.5	3780	33	55	27	54	181	74	784	463.5	1217	228	133	124	750	267	474	172	162	75	-	-	-
	430	SER	60+	f	-						95	78	68	401.5	468	139	6499	643	11967	358	1109	3960	4529	2061.5	2576	3603	8435.5	11141.5	82	41.5	33.5	79	375	50	476	38	202.5	73	84.5	93	253	114.5	94	527	131	129	-	-	-
	431	SER	60+	f	-						94	64	43.5	4752.5	200	91	10234.5	731	11710.5	623	1696	2961	18380.5	1794.5	841	4880	8291	7456	36.5	40	28	98	65.5	47	480	36	2231	68.5	82	237.5	263	80	607	379	581	689	-	-	-
	432	SER	60+	f	-						122	80	57	1301	1383	1635.5	2957	1120	3148.5	838	2342	5862.5	20440	3734	1458	4282	6279	10723	87	161.5	37	140	217.5	142	1037.5	67	331	740	2271.5	550	9468	276	347	4820.5	7460.5	2820	-	-	-
	433	SER	60+	f	-						60.5	70	65.5	1766	683	231	7618	486	16822	771.5	2056.5	10183	17995	1569.5	5494.5	3124	6116	14398.5	87	35	31	72	80	42	160	40	234	55	68	124	137	140	98.5	65	82	179	-	-	-
	434	SER	60+	m	-						82	128	95	738	632.5	237	7222.5	2189	6372.5	414	1083.5	3526	8770	10479	2062	1719	2951	2912.5	39.5	46	89	129	103	57	163	47	107.5	68	61	101	632.5	194	85.5	76.5	84	53	-	-	-
	435	SER	60+	m	-						64	142	105	2382	553	195	3603	1437	14093	1183.5	3526	4754.5	6674	5732.5	945.5	7140	16050	14279	46	55.5	36	83	117	55	168	58	236.5	118	235	461	1494	536	70	292	450	193	-	-	-
	436	SER	60+	f	-						70	93	40	251	507	135	8760	1963	3410	5617	15286	1011.5	7295	9057	562	18580	30467	2967	58	43	28	54	184.5	50	260.5	36.5	497	379	96	419	622	96	120	323	214	151	-	-	-
	437	SER	60+	f	-						393	60.5	48.5	689	985	132.5	5539.5	648	3640	1752	2392	4261	2953.5	2526	792.5	3836	8782.5	11405.5	38	54	38.5	65	134.5	72	134	53	2400.5	100	77	76	342.5	116.5	319	146	143	151.5	-	-	-
	438	SER	60+	f	-						103	100	87	553.5	804	137.5	563	201	3541	167.5	508.5	315.5	3190	1370	1213	684.5	634	600	56	70	45	74	221	105	308	49	522	91	800	293	351	104	105	112	149	72	-	-	-
	439	SER	60+	f	-						170	147	75	2805	303	184	4969	1889.5	12886.5	426	1207	1151	13875	7762.5	2937	12805.5	10101.5	9216	48.5	50	29	258	202	50	100	38	107	98	114	44	3385	179	79	121	108	112	-	-	-
	440	SER	60+	f	-						203	227	114.5	380.5	1203	782	10019	3696	7261	561.5	1392	2049	12933.5	11940	2517	21118.5	31637	2355	86	118	36	101	597	83	413.5	120.5	578.5	117	119.5	118.5	1069	111	141	570.5	889	73	-	-	-
	441	SER	60+	f	-						66	75.5	71	844.5	589	137	7674	1068	25541	2769	6484	5903.5	12102	3843.5	10150	9273.5	15489	5729	52	52	35	172.5	172	63.5	161	49	274.5	106	89	1225.5	711	106	106	320.5	144	97	-	-	-
	442	SER	60+	m	-						99	116	78.5	2313.5	1447	300	33906.5	5801	18287	3182	5773.5	848	29764.5	13412	1999.5	29765	21575	7746	46	51	37	173	159	57	3859	121	7054.5	95.5	121.5	1658.5	1106	364	586	533.5	254	2398	-	-	-
	443	SER	60+	f	-						69	60.5	59	246	463.5	130	7764	1608	19750	302	1643.5	2201	20966	3697.5	2988	7539	4893	6177	65.5	106	31	76	94	53.5	180	38	708	267	293	130.5	557.5	179.5	173	160	67	536	-	-	-
	444	SER	60+	m	-						85	53.5	43	880	421	85	648.5	196.5	7569	832.5	1076	6300	9866.5	1663	2319	2613	3558	8177	60.5	64	30	142	82	56	151.5	40	559	275	167	261	2983.5	243	181	211.5	286	157	-	-	-
	445	SER	60+	m	-						221	230	1492	494	597	418	11482	1439	9816	11313	7840	16546	37756	5605	3398	15552.5	11433	11743.5	53.5	80	38	249	243	81	246	67	552	398	1019	267	385	253	179	1482	4117	107	-	-	-
	446	SER	60+	m	-						404.5	74	52	1039	1789	138	6525	833	7745	813	1303.5	1326.5	34070	2762	3940.5	5668.5	7795	6565.5	61	75	41	132	583.5	82	10838	12721	1876	108	99	50	961	293	269	316.5	163	315	-	-	-
	447	SER	60+	m	-						122	74	54.5	1091	532	122	7310	2089.5	6812	1439	643	969	14332.5	7996	2740	14393	12490	10480	48	112	36	168	335	71	226	41	5112.5	101	87	1570	3345	93	1427	386	602.5	1911.5	-	-	-
	448	SER	60+	m	-						108	52	39	1749	821	284	1232	395	2801.5	322	311.5	5098.5	1766	856	1006	1244.5	2466	2622.5	53	59	35	190	97.5	79	94	51	790	106	79	487	264	102.5	114	136	86	66.5	-	-	-
	449	SER	60+	f	-						80	82	56.5	524	822	307	19761.5	921	15821	766	2187.5	5039	24149	3757	5249	8154.5	18100	5020.5	44	55	33	77	181	89	647	41	1003	164	90	95	722	195	344	244	244	235	-	-	-
	450	SER	60+	m	-						103	95	69	3115	798	230.5	18392	1109	4272	1529	2151	5982.5	14203	3016	1217	13101	10966	9250	46	65	34	151	197	114.5	726.5	64	746	152.5	113	161	1261	145	183	329.5	222.5	219	-	-	-
	451	SER	60+	f	-						300	93	78	655	801	223	10399.5	1314.5	14882	958.5	2390	10122	6440.5	5855	1570	3540	8356	21575	542	39	27	95	182	60	236.5	33	129.5	167.5	186	152	337.5	98	125	173	124	654.5	-	-	-
	452	SER	60+	m	-						248	121	62	2011	1041	238	8744	994	12129	9020	22160	17901	44401.5	10139.5	2102	21072	32655	20732.5	144	109	34	147	179.5	79	1673.5	139	139	308	671.5	976.5	2950	201	78.5	742.5	1143	976	-	-	-
	453	SER	60+	m	-						872.5	150	112	2038	750.5	856	17655.5	5439.5	23564	2178	5935	9160	25962.5	15352	8296	11079	21984	19048	64.5	65	32	78.5	387	69.5	331.5	70	767	104.5	113.5	124	857	187	185	173	239	98	-	-	-
	454	SER	60+	f	-						94.5	63	73.5	759.5	445	115	2309.5	273	2295	187.5	910	505	15058	827	298.5	2073	2762	3779	63	107.5	40	4121	408	126	566	101	1100	338	142	379	1444.5	398	292	213	151.5	215	-	-	-
	455	SER	60+	f	-						90	108	80.5	1248	979.5	1136	16795	2439	9754	421	1205.5	2064	37639	6405.5	2179.5	12473.5	8560.5	4975	40	84	37	91.5	133.5	131	1356	69	2427	102.5	99	169.5	2551	298	414.5	252.5	138	234.5	-	-	-
	456	SER	60+	f	-						72	88	63	358	792	128	3657	411	1637.5	168	159	1935	5662.5	1505	795	914	1648	3792	88	90.5	47	207	144	105	268	176	254.5	102	113	137	7001	331	150.5	414	184.5	114.5	-	-	-
	457	SER	60+	f	-						49.5	58	43	1220	334	131	8033	595	6101.5	537	1934	1709	14920	2218	657	3458.5	7841	4059	46	65	36	87	192	73	246	55	358.5	270.5	91	64	1047	149	97.5	507	161	150	-	-	-
	458	SER	60+	m	-						144.5	135	98	734	988	235	36714.5	5707	21785	2305	6328	11342	30022	15734	7291	8478	18486	14023	36	63	109	85	147.5	67	1610	104	2652.5	87	178	197	2899	327.5	571.5	387.5	213	244	-	-	-
	459	SER	60+	m	-						193	149.5	104	481.5	1043	288	18076.5	3263	13694.5	1595	3544	4994.5	33860	12685	1683	13791.5	19995.5	7956.5	40	51	33.5	116.5	2941.5	97	1928	153	898	517	115	84	5623.5	1423	134	1031	627	102	-	-	-
	460	SER	60+	m	-						196.5	68	3295	5406.5	578.5	1459	4970	266	4173	1095	2837	1394	9006	1375.5	1383	2868	7407	3249	44	55	41	254	419.5	74	128.5	49	398	108.5	86	160	4362	128	126	205	601	110.5	-	-	-
	461	SER	60+	f	-						56	59	62	305	622	117.5	7734	489.5	7906	600	1668	1846	13888	3283	822.5	4238.5	4419	1399	53	52	26	211.5	191	49.5	996.5	40	889.5	866	1081	417	519	114	98.5	6473.5	2694	1853	-	-	-
	462	SER	60+	f	-						132	73	49.5	902	1217.5	1023	5054	484	5922	2153	3565	4457	5706	1186.5	1531.5	2148	5984	3215	38	43.5	28	100	124	167.5	122	32	185.5	62	62	174.5	333	522	92.5	77	57	144.5	-	-	-
	463	SER	60+	f	-						54	53.5	39	33591	1267	2991	7784	363	7091	254	1876	4391	4610	1757	1153	1351	3109	4904.5	88.5	94	29	1302	339	520	161	39	1252.5	105	76	89	882	595	240	251	105	226	-	-	-
	464	SER	60+	f	-						45	51	44	1455	1081	1748.5	4770	254	4672.5	296	426	4274	7060	1022	678	2329	2200	1599	29	59	35	94	124	161	386	83.5	201	83	87	80	1805	422	78	389	171	89	-	-	-
	465	SER	60+	f	-						42	59	59	1036	853.5	344.5	3190	581	11663.5	217.5	626	4331.5	8152	2110	983	2289	3393	4077	34	38	28	346	464	47	92	29	190.5	61	71	84.5	2279	85.5	72	166	215	175.5	-	-	-
	466	SER	60+	f	-						220	42	42	358	423.5	126	3513	376	3929.5	152	239	2184	16769	2221	1203	1522.5	516	1642	176.5	53	28	210	104.5	65	336	43	207	100	102	58.5	1062.5	95.5	89	120	72.5	55	-	-	-
	467	SER	60+	m	-						392	544	59	940	661.5	177	13502.5	950	16615	420	1501.5	5214	19375	2174	2359.5	5109	7035	7048	50	56	32	120	209	61	792	73	749	246	267	163	727	122	88	1423	977	618	-	-	-
	468	SER	60+	f	-						95	151	51	404	432.5	250	1973.5	528	3687	647	472	1007	6765	3608.5	788.5	1750	2076	2367	30.5	54	34	73	82	46	298	29.5	439.5	314.5	176.5	60.5	372	139	103	246	258	89	-	-	-
	469	SER	60+	f	-						91	70	43	221	506.5	99	6518	291	8661	2011	3991	6736.5	10578	550	1232	7025.5	14339	5549	54	45	29	108.5	88.5	54	153.5	30.5	652.5	542	91	122	1575	92	255.5	788	1510.5	332	-	-	-
	470	SER	60+	m	-						3243.5	130	67	4884	595	160	14935	621	5841	15118	13713	18673	14323.5	1348	1547	17198	22557.5	20849.5	355.5	143	38	481	312	90	2512.5	68.5	2993	19571	473	1281	5367	301	227	7209.5	499	358	-	-	-
	471	SER	60+	m	-						167	71	43.5	1084	244	212.5	9940.5	783	3945	300.5	1417	1747	14716	2669	2076.5	7801	18673	4337	52	45	28	188.5	283	59	325	63	1739	71	70.5	64	1273	212	284.5	221	280	239	-	-	-
	472	SER	60+	m	-						140	89	61.5	346	786	239	9773	748	7407	1208.5	3955	3731	14212.5	3491.5	1920.5	11189	13085	14324	39	53	37	341	132	91	192	46	263	138	213	89	8921	807	143	395	389	386.5	-	-	-
	473	SER	60+	m	-						57.5	71	51.5	2284.5	1756.5	2699	6483	940	5542	1511	2015	5142	38002	7466	2163	8287	8330	3988	79	94.5	38.5	875	468	675	901	89	561	629	1030	854	701	246.5	158.5	4112	7493.5	2052	-	-	-
	474	SER	60+	f	-						72	54	39	559	757	399	4146	221	2605	217	1054	4171	8718	525	2689	1585	638.5	621.5	47	41	28	114	126.5	149	287	32	203	54	52	136	280	104.5	106	110	72	293	-	-	-
	475	SER	60+	f	-						188	70	68	859	543	140	3285	281	5173	773	778	4554.5	8815	299	1458	2830.5	3648	6575.5	52	71	45	192	569	109	1633	187	454.5	189	115	504	10829	465.5	305	558	169	937	-	-	-
	476	SER	60+	f	-						66	103.5	116.5	647	1185	1722	6331	1175	26430.5	353	1488	4209	6396	4337	8307.5	6026	9829	18182	38	48	32	63	145	91	375	66	258	92	74	115	1231	159	99	173	134	131	-	-	-
	477	SER	60+	m	-						64	87	39	638	1579	122.5	8220.5	471	8535	260	629.5	2265.5	5423	1570	1008.5	1877.5	4398	2869	131	53	36.5	728	284	66.5	6540.5	45.5	1242	638	734	238	601	1047	120	161.5	286	152	-	-	-
	478	SER	60+	f	-						84.5	59	47	2015.5	223	111	6151	1689	8035.5	2171	286	6667.5	7295	6560	617	1132	1571	2332	75.5	101	32	474	101	76	514	167	1893	106	102.5	412	2489.5	148	153	149	101	83	-	-	-
	479	SER	60+	m	-						75.5	82	55.5	710	648	369	5145	508.5	2552	415	1369.5	1587	12948	2379	564	5205.5	11124	2775	41.5	63.5	47	78	124	94	164	43	108	86	91	290	231	113	85	208.5	108.5	594	-	-	-
	480	SER	60+	f	-						53	77.5	60.5	347	613.5	300	6671	1668.5	12809	170	415	1349.5	20826	8035	3341.5	5801.5	12284	1910	30	36	27	48	66.5	64	109	33	228	62	47	51	157.5	103	303.5	132	296.5	56	-	-	-
	481	SER	60+	f	-						56.5	65.5	64	145	860	404	6189	2489	8209.5	644	2923	4545	22522.5	8122.5	3129	14066.5	12901	13227	40	56	37	372	135	76	201	74	268.5	192	152	699	2224	346.5	83	482	313	310	-	-	-
	482	SER	60+	m	-						93	68	50.5	715	786	959	6606	785	10628	368.5	1305	2912	20405	4149	955.5	3994.5	7759	8531	56.5	91	42	148	231	104	421	62	663	186.5	1397.5	91	629	144.5	116	7664	650.5	222	-	-	-
	483	SER	40-59	m	+	NA					13020.5	6705.5	810	31375	33782	6438	14698	10067.5	7324	1075	679	3003	27680	26870.5	2718.5	6624	3134	7119.5	1998	1526	259.5	1120	10971	250	463	90	1476.5	91	58	118	1028.5	232	216	181	78	195.5	+	+	+
	484	SER	40-59	f	+	NA					206	44	39	178	304	77	2235.5	186.5	7239	126	175	1629	2561.5	291	2642	771	1379.5	8753.5	37	32	24	48	52	44	110	40	1222.5	66	43	40	89	75	110	54	56	63	-	-	-
	485	SER	60+	f	-						89	105	204	779.5	941	236	6209	747	12382.5	1015	2758	2780	15113.5	1801.5	1047	7333	8563	7879	143	44	44	118	340	90	178	43.5	179	90.5	143	122.5	600	187	93	391	215	231	-	-	-
	486	SER	60+	m	-						90	72	50	1105	385.5	176	9903	664	4257	414.5	1281	3222	4106	1342	909	6522	6756	6997	62	41	24.5	68	133	64	289.5	37	3266	79	99.5	124.5	404	83	748.5	667	466	303	-	-	-
	487	SER	39-	f	-						76	92	161	647	825.5	201	4978.5	588.5	10304	782	2285	2238	12523	1435.5	827	5860	7108	6343.5	121.5	41	36	98.5	275	82	161	35	146	79	106.5	99	466.5	156	85	279	185	185	-	-	-
	488	SER	60+	f	-						98	84	50.5	14316	248	154	25661	1788	4452	926	2365.5	4595	38595	6668	1153	5682	7727	8785	50.5	42	29	262	300	46	319	35	553	105	75	201	1318	127	202.5	248.5	104	131	-	-	-
	489	SER	60+	f	-						179.5	79	57	10346	1222	505	6352	1012	7994	296	725	4308.5	24315	5582	2275	3773	3444	4125	77	100	37	1472.5	157	68	379	48	323	91	90.5	100	653	159	121.5	439.5	315.5	124	-	-	-
	490	SER	60+	f	-						49	63	58	758	2714.5	108	5652	645	3826.5	3324	2315	10354.5	2663.5	1138	159	3260	5793	25775	45	51	31.5	1993	184.5	62.5	1295.5	53	378	119.5	106.5	445	1312	268	127.5	271	149	635	-	-	-
	491	SER	60+	m	-						258	96	78	1026.5	1079	647.5	9808.5	1521	18841	597.5	2958	8166.5	22536	7011	13131	6541	10644	7142	148	44	67	111	177	57	134.5	35	659	88	126	106.5	337.5	149	223	319	309	933	-	-	-
	492	SER	60+	f	-						416.5	159	85	2008	775	199	3967	535.5	9013	10862	10373.5	19959	36040	1009	2341	15208	20073	25935	57	53	36.5	721	696	61	423	55	118	2282.5	93	1815	3680.5	136	258	903	181	2331	-	-	-
	493	SER	60+	m	-						93.5	154	89	3427	1583	2195	9116	483.5	19970.5	1500	2106	11141	29858	2429	2194	4473	6370.5	17896	156	173	54	269	1153	1521.5	330	203	683	236.5	345	1074	1704	858	160	1160	436	249.5	-	-	-
	494	SER	60+	f	-						249.5	120	83.5	1382	1048	1106	3637.5	619	10366	966.5	2908	5795	9998	2350	3468	12273	20688.5	6108.5	143	107.5	39	115	261	62.5	221.5	39	448	106	118	114	188.5	148	159.5	285	128	92.5	-	-	-
	495	SER	60+	f	-						58.5	57	38	847	209	88	1205	153	259.5	361.5	813	811	29128	769	2511	5476.5	8175	11162	44	46	29	48	118	57	151	39	33	127	85	90	277	2178	108	299	125	423	-	-	-
	496	SER	60+	m	-						487	141	101	613	932	346	22958	3257	23003.5	1778.5	4995	9139.5	25467.5	16905	2033	11579	17951	5840.5	127	112	35	170.5	284	69	460.5	60	2156	859	795	296	1344	534	401.5	1158.5	1934	1547	-	-	-
	497	SER	60+	m	-						153	114	63.5	2273	7168	164.5	14616.5	1904	7500	1237	3329	10660	20529	4294	5182	15562	23905	11550	56	92	35	133	238	71	197	49	156	554	90	120	359.5	264.5	151	321	411	110	-	-	-
	498	SER	60+	f	-						201	68.5	54	306.5	3459.5	5053.5	3750	277	9311	456	810.5	14152.5	16397	960	2613	2382	2544	794.5	66	276	62	139	940.5	222	184.5	57	196.5	133	155	106	1587	160	88	449.5	197	66	-	-	-
	499	SER	60+	m	-						83.5	209	64	4802	1472.5	871	11707	1069	2532.5	759.5	1817	1060.5	25137	4764	654	3239.5	3561.5	1487.5	276.5	78	43.5	1323.5	195.5	146	360	100	932.5	163	120	65	6988	446	157.5	623.5	270	168	-	-	-
	500	SER	60+	f	-						8631	70	95	2222	555.5	248	10125	2119	22719	322	524	4454.5	11574	4438	3713	9621	2911	6849	43	63	31	286.5	382	165	160.5	49	393	90.5	67	182	841	92	125.5	156	107	94.5	-	-	-
	501	SER	60+	m	-						803	100	85	1461	526	158.5	18271	1865	18887	766.5	2981	13342.5	15769	7938	2283	11788.5	12198	11759	149	113	45.5	297.5	369	136	646	121	2306	346.5	231	576	1089	199	221.5	745	323.5	222	-	-	-
	502	SER	60+	f	-						34306	143	1484	2521	1220	1613.5	27303.5	2483.5	10128	2814	6115	9948	21670	6837	1889	14372	13080.5	8657.5	1224.5	80	64.5	429	121	106	2255	66	1002	223	184	694	569.5	176.5	307.5	528	241	114.5	-	-	-
	503	SER	60+	m	-						73	123	66	1133	1766	788	13044	2199.5	8377	1319	3133	4855	20004	10409	1886	20152.5	23403	11911.5	216	66	54	242	179	108	283	53.5	681	158	85	118	260	121.5	128.5	428	289	127	-	-	-
	504	SER	60+	m	-						267	104	85	786	871	161	13410.5	797	9910	935.5	1937.5	17509	22582	9455	1290	8946	8765	13376	49	114.5	28	48.5	153	50	698	42.5	450	272.5	156.5	392	410	102	129	183.5	109	197	-	-	-
	505	SER	60+	f	-						775.5	142	661.5	1599	941.5	319	6457	700	12750	2384	5236.5	4834	23186.5	3330	1542	18453	14161	7471	35	64	37	79	190	47	96.5	34	223.5	72	60	135.5	1550	72.5	61	115.5	95	47	-	-	-
	506	SER	60+	m	-						111.5	53	45	640	619	123	17804.5	262.5	10197	649	2200	2666	1431	894	1107	4827	9206	11500.5	501.5	73.5	34	223	897.5	99	711	54	83	98	93	65.5	309.5	152	84	202	121	127	-	-	-
	507	SER	60+	f	-						257	279	67	1745	763	128	3483	599	6545	2868	6348	12374	24840	3265	2162.5	13392	19651	15860	45	34	26	65.5	70	36	74	26	71	90	71.5	99	370	54	80	122	103.5	108.5	-	-	-
	508	SER	60+	m	-						68	98	53	467.5	516	220	16264	4776.5	9696	718.5	1946	5940	24840	13771.5	1319.5	7196	10801	11179	54	69	36	183.5	200	73	616	86	3571	186	179	355	295	233.5	106	300	267	210	-	-	-
	509	SER	60+	f	-						343	60	64	245.5	603	351.5	4196	375	6803	327	822	2624.5	23335	3328	2376.5	4955	3806.5	4218	49	58	34	132.5	324.5	389.5	193	62	797	79	73	73	500.5	906	87	233	133.5	203	-	-	-
	510	SER	60+	f	-						70	83	50	607.5	710	864	7876	734	8225.5	1397	4695	7353	13026	2717	2766	8767	15344	8323.5	38	59	31.5	72	249.5	64	145.5	65	196	89	73	226.5	317	124.5	160	138.5	195.5	371	-	-	-
	511	SER	60+	m	-						96	102	73	1489	615.5	453	6195.5	2168	13691	247	917	2296	16007	5445	3757	7709.5	12059	3610	101	81	48	248	161	219.5	179	74.5	209	292	259	437	2616	175	116.5	992	1973	3193	-	-	-
	512	SER	60+	f	-						666	102.5	55.5	1104	5966	10732	5028	554	9737	2138.5	6843.5	17883	3272	1344	1473.5	15229	23848	22536	38	34	23	184	525	852	96.5	30	41	93	76	92	306	68.5	127	99	110	135.5	-	-	-
	513	SER	60+	m	-						223	67	88.5	1028.5	1013	746	2761	350.5	22262.5	696	874	5613.5	12877	2328.5	6099	9492	3335.5	10410.5	38.5	52	36	391.5	107	73	117	43	100	400	373	78.5	568	2025	77	170	215	92.5	-	-	-
	514	SER	60+	m	-						394	74	219	1046.5	572	683.5	5689	352.5	5405	373	2865	1619.5	1957	1157.5	1040.5	5219	10433	11187	51	56	32	222	110.5	82	202	37	699	174	66	122	991	783	135	267	125	434	-	-	-
	515	SER	60+	m	-						95	86	51.5	770	437	129	16587	1377	8654	1209.5	4078	7837	17792	1710	1101	9560.5	12350	11382.5	39	46	34	670.5	154	45	600.5	34	2025	87	69.5	237	975	109	151	204.5	200	444	-	-	-
	516	SER	60+	m	-						526.5	62	56	1572	450	115	7014	1359	13866	389	1558	6719	35059	3043	6166	4543.5	6365.5	8546.5	45	48.5	29	136	155.5	59	122	47	183	178	102.5	325	386	155	101.5	181.5	118	337	-	-	-
	517	SER	60+	m	-						85	87	53	1298	913	206	6064	1884	1371	2388	6294.5	7966	23243	6696.5	1839	13522	13316	7531	73.5	122	38	110	125	97	260	85.5	58	386	464	413	751	311	289	435	610	257	-	-	-
	518	SER	60+	m	-						58.5	70	53	215	334	142	2116	216.5	6124.5	245	698.5	560	8998	753	1243	3487	6908	2978	56	65	38	86.5	120	80	226.5	61	700.5	127.5	113	89.5	602	596	241	305	228	258.5	-	-	-
	519	SER	60+	f	-						324	59	44	240.5	519.5	91	1781	317	8561	3755	4188	3966	13618	3130.5	3144	5642	6095	2594	31.5	31	28	54	57	40	64	32	56.5	140	57	420	1795	80	58.5	203	63	81	-	-	-
	520	SER	60+	m	-						60	54	72.5	166	242	85	6613	1081	23631	180	712.5	11841.5	47354	2854.5	2228	6942	5651	7307	52	37	26	37	102	42	156	38	1169	54	37	112	6170	200.5	148	172	54	49	-	-	-
	521	SER	60+	m	-						86.5	107.5	72	1524	665	172.5	11168.5	1662	7491	3117	7064	4234	32858	5055.5	1094	11831	17037	7511	79	124	44	418	116	68	737	120	270.5	122	133	88	5147	376	271.5	666.5	180	232	-	-	-
	522	SER	60+	m	-						89	80.5	62	1346	3079	4733	12415	2180	4675	550.5	1560.5	2085	18172	8744	1984	8407	3213.5	6908.5	48	61.5	29	75.5	227	92	1147	1833	390	80	82	131.5	339	124	79	121	132	246	-	-	-
	523	SER	60+	m	-						164	86	71	6211	721	772.5	6515	1169	8506	702	2877.5	3344	16740	3486.5	4954.5	10014.5	11818.5	9623	36	40	32	74	132	88	960	37	137	61	56	271.5	549	116.5	80.5	2180.5	88	149	-	-	-
	524	SER	60+	m	-						122.5	76	63	1623	640.5	143.5	16485	1075.5	14004	1082.5	2475.5	2760	14620	3505	2955	16886	14087.5	8044.5	119	99	52	208	144	76.5	888	85	1485	342	734.5	590	4245	318.5	127	3250	1755	1044	-	-	-
	525	SER	60+	f	-						56	49	49	569	638	263	7680	581.5	15867	359	1347.5	2241	12160.5	2554.5	4692	6372	6904	5735	41	37	28	141.5	113	102.5	141	47	262.5	71	69	49.5	992	94	98	324.5	464.5	90.5	-	-	-
	526	SER	60+	f	-						173	195	98	815.5	1009	672	6977.5	1929	5882	972.5	4233.5	15609	19799	11834	1988	5716	11244	6505	48	115	34	97.5	204.5	108	223	66	193	194	95	266	1506.5	214	81	214	133	109	-	-	-
	527	SER	60+	m	-						132	93	191	1522	709	137	4129	1165	19274	324	1142	10820	19115	4852	5220	5558	9035	8633	80	78	41	152.5	143	78	341.5	55	940	105	98	328	3678	135	184	2446	137.5	617	-	-	-
	528	SER	60+	m	-						60	68	83.5	833.5	862	255.5	6330	555	7551.5	288.5	736	2922	2211	1384	1531.5	529.5	670	5432.5	66	71	42	221	274	125	1432	58.5	1158	118	128	164	1694	535	274	353	146	474	-	-	-
	529	SER	60+	m	-						330	75	232	886	269	106	8527	530	11772	1055.5	2179.5	3685	10127	1302	2376.5	6196	11035	8094.5	134	71	131.5	553	296	79.5	572	383	790	221.5	140.5	321	2051	403.5	231.5	365.5	398	167	-	-	-
	530	SER	60+	m	-						75	91	70	2068	754	876	12968	3005	17636	925	1869	2242	21031	4158	2116.5	11553	10649.5	3741	35.5	39.5	32	512	457	101	257	49	384	68	71.5	58	658	92	76.5	203	227	78	-	-	-
	531	SER	60+	m	-						86	69	53	1285	3529	6498	26414	4668	15893	1811	1810	1352	15677.5	8126.5	3565	2934	4077	8127	65	57	30	137	459.5	520.5	1980.5	158	2556	198	178	94	1706	2875	497	1830	438	357	-	-	-
	532	SER	60+	m	-						81	74	42.5	8405	192	110	14085	2232	1814	1088.5	2241	5292	35812	9232	1878	16555	8709.5	8699	71	31	27	454	103	44	94	28.5	928	46	49	83	238	922	639	111.5	64	241	-	-	-
	533	SER	60+	f	-						51	183.5	40.5	290	596	446	3938	539.5	2528	1129	1994.5	7774	8213.5	2085.5	5182	9482	10055	7958	32.5	36	27	58	102	50.5	581	41	244	88	52	99	850.5	133	112.5	301.5	117	123	-	-	-
	534	SER	60+	f	-						369	108.5	77	332	733	158.5	11189.5	2989	5886.5	1349	4465	2659.5	35971	12206	2750	8285	11142	24692	51	39.5	31	75.5	71	50	429	41	82	63	62	74	534.5	108	88.5	159	123.5	242	-	-	-
	535	SER	60+	f	-						70	86	51	232	609	580.5	2157	251	19046	1189.5	3136	7481.5	8836	1176	6221.5	8862	7871	8101.5	70	55	35	99.5	645	1099	137	45	332	152	188	715	300	106	264	178	140	442.5	-	-	-
	536	SER	60+	m	-						105	59	68	733.5	921	173	3879	709	5551	406.5	1549	1774.5	5467	3449	1030	2984	4849	4828.5	1264.5	60	36	201	211	97	908	135	1009	189.5	181	60	25958.5	990.5	697.5	1405.5	229.5	232	-	-	-
	537	SER	60+	m	-						684.5	144	115	1537	624	229	46623.5	7413	26779	4651	10167	10184.5	12523.5	16253	2327	17347.5	28216	23403	94.5	56.5	32	928	104.5	64	2384	289.5	616	169.5	133	275	383.5	150.5	162	527	288.5	806.5	-	-	-
	538	SER	60+	m	-						54	64.5	61	699	741.5	583	3973	1462	6713	819	2418	9698.5	10529.5	4568.5	1512	4982	7320	4722	43	85	29	187.5	158	153	264	68	257	158	200	252	594	163	100	1061.5	592.5	716	-	-	-
	539	SER	60+	f	-						69	58	35.5	115	2834	3872	3614	460.5	1769	1252	1497	2155	7409	1101	1334	4480	8238	15828	77.5	138	32	101.5	307	350	111.5	39	1112	98	94	101	1154.5	5671	205	541	116	757	-	-	-
	540	SER	60+	f	-						1267	89.5	55	582.5	2006.5	3461	4264	590.5	8658	386	2135.5	12541	9764	1691	1505.5	8457	16931	23061	39	46.5	26	304	79	61.5	160	43	65.5	70	63	139	286.5	300.5	81	83	86	416	-	-	-
	541	SER	60+	m	-						968	178	193	1367	1122	648.5	29447.5	4935	26688	16771	13949	20597	48061	12444.5	2881	23118	24087	19947.5	112	73	59	373	289	99	770	101	2764	2014	246	1628.5	2304	5129	192.5	322	365	1155.5	-	-	-
	542	SER	60+	f	-						50	76.5	49	642.5	987	282.5	3393	516	5148	1189	4274	1830	6392	1640	627	10837	18043	9796	38	41.5	28	64	54	43	65	32	130	63.5	64	102	107	78.5	55	87.5	133	259	-	-	-
	543	SER	60+	f	-						755	61	83	379	404	120	9888	172.5	9691	710	1618	2087	25570	2329	1149	4372	6599	4996	42	53	37	501.5	115	58	422	48	321	98	82.5	78.5	5646	631.5	87	393.5	79	188	-	-	-
	544	SER	60+	m	-						62	76	54.5	925	1523	128	7776	963.5	12304	1042	3123	8334.5	11457	1937	4064	5566.5	12069	10640	50	95	51	218.5	124.5	85	142	70	843	113	179.5	105	311	209.5	263	150	236	91	-	-	-
	545	SER	60+	f	-						70	72	123	147	274	152	7957	761	2429	482	1313	2602	13612	2194.5	1608	5552	10846	9722	57	82	34	92	185	77	163.5	52	62	98	124	184.5	734	99	103.5	224	216	359	-	-	-
	546	SER	60+	f	-						65	60	140	161	727	452	1393	287	15864	315	1793	1804	5376.5	664	6259	3218	5202	6903	42	71	36	214	831	1088	129.5	53.5	145	137	243	162.5	3249	103	127	225.5	332.5	537	-	-	-
	547	SER	60+	m	-						187	78.5	55	407.5	2595	316	21076	2482	8838	2441	3806.5	8415	24361	2873	1353	12314	10426	4317	35	45.5	27.5	228	91.5	55	279	114	244	81.5	65	191	766.5	91	103	120	80	52	-	-	-
	548	SER	60+	m	-						137	60	44	1652	469	95.5	5883.5	344.5	2486	339	1313	1515	6610.5	1175	678.5	13506	8447.5	13159	68	97	35	364.5	254	83	273.5	58	294	140	82	68	1913.5	100.5	97	544	113	176	-	-	-
	549	SER	60+	m	-						113.5	76	96	3778.5	1213	144	5924	330	3520	1369	3670	4164	15114	1709.5	1265.5	8697.5	13640	6592	84.5	102	43.5	250.5	427	86	275	57	834	211.5	135.5	152	1338	181	91	491	996	194	-	-	-
	550	SER	60+	f	-						337	103	74	660	439	120	15883	1045	15172	848	1797	2592	6825	3211.5	1851	6605	14356	7495	57	130	35	186	348	335	644	119	475.5	156.5	124	131	731	292.5	272	245	187	546	-	-	-
	551	SER	60+	f	-						398.5	85	76.5	2023.5	293.5	282	14551	1394	27509	1528	1563.5	3618	29664.5	6990	1509.5	10984	12343.5	11890	130.5	46.5	27.5	54	478.5	1059	1242.5	59	724	121	196.5	47	1275	326.5	90	244	359	295	-	-	-
	552	SER	60+	m	-						1696	54.5	46	775	383	96	37066	604	10776	356.5	604	2998	38868	717.5	2696	10201	6773	12848	167	80	31	209.5	139	56	3817	43	217	764	644	1530	4520	290.5	94	1520.5	2082	4880	-	-	-
	553	SER	60+	f	-						2511	68	286	449	990.5	122.5	8676	937	18624.5	402	1380.5	4369	37819	2766	2691	3825	2644	2925	84.5	41	30	144	84	54	81	37	75	66	58	66	716	737.5	74.5	587	82	57	-	-	-
	554	SER	60+	m	-						61	87	263	2626.5	1552	2668	3813.5	504	11441	426.5	1533	1490	4972	3472	1835	4880	6877	5753	55.5	91	50	279	2385	855	2956	139	4629	218	393.5	88	3357.5	338	598	276	349	155	-	-	-
	555	SER	60+	f	-						82	94	141.5	1466	1086	1560	10955	956	4588	1540.5	3298	8830	21168	5402	398.5	7086	13588	1669.5	51	61	32	513.5	149.5	86	209	42	194	203	568	693	271.5	95	204	1587	2997.5	5294	-	-	-
	556	SER	60+	f	-						191	51.5	46	617	256	174	4846	306	15979	341	593	1579.5	13573.5	4463.5	3510.5	2396	3395	5081	49	52	38	102.5	106.5	69.5	696	101	1628.5	176	146	350.5	4021.5	393	212.5	361.5	321.5	1954	-	-	-
	557	SER	60+	m	-						80	96	112	815	1944	4402	19890	1816.5	6726	2618	5466	8119.5	10289	4612	1318.5	9306.5	20620	12953	149	51	29.5	163	100	102	2794	2685	478	123	108	368	614.5	392	114	131	115	197	-	-	-
	558	SER	60+	m	-						1336	87	61	1615	2693	4587.5	19354	1669	9471.5	1795.5	2658	2993	18282.5	3103	1032	8146.5	11600.5	10546	145.5	59	35	878	806	280	534	49	980	315	106.5	156	704	200	93	418	164.5	1491	-	-	-
	559	SER	60+	m	-						78	62	107	1083.5	697.5	472	2415	371.5	9501	204	361.5	5158	21806	1935	3536	2607	2241	5835	194	40	42	123	102	100.5	114	36	130	180	75.5	92.5	851	108.5	105	354	95.5	289.5	-	-	-
	560	SER	60+	m	-						67	72	73.5	301	2926	5155.5	1544.5	611	6067	721	2291	1661	5770.5	1241	847	4193	7269	4677	154	54	31	94	1443	734	163	86	198.5	220.5	73	139	3291.5	102	65	166	96	95	-	-	-
	561	SER	60+	f	-						115	105	52	353	13655.5	244.5	10047	356	10268.5	658	2255	2432	5894	1115.5	3001	5380.5	8857	3519	59	106	31.5	356	169	77	218	86	1843.5	270	479	87	487	111.5	81.5	297	270.5	175.5	-	-	-
	562	SER	60+	m	-						637	83	59	355.5	828.5	414	7596	1302	3350	2068	2122	5365	8948	1944.5	960.5	4682	5869	7345.5	94.5	70	39	134.5	631.5	82	786	148.5	383.5	142.5	164	3248	5892	715.5	344	451	173.5	209	-	-	-
	563	SER	60+	f	-						279	87	62.5	186	1245.5	1353.5	6254	686	5579	209	652	5641	5719	2470	2694	3069	4747	5510	50	55.5	32	96.5	107	62	212	37	787.5	65	67	73	225.5	132	128	101	88.5	95	-	-	-
	564	SER	60+	f	-						4191.5	127	85	1747	883	289	44594	5687	17008	1743	2043	7102	37568	13651	3533	23836	17375	30668	86	60	30.5	113	549	54	2707	42	2439	233.5	111	111	2195	284.5	106.5	376.5	188.5	2772.5	-	-	-
	565	SER	60+	m	-						61	66	62	779	328.5	129	4314	957	22673	204	929.5	6433	12336	2834	4202	6458	8084	10415	52	40	30	116	140	58	216	70	1184	100	70	147.5	468	223	109	392	775	969.5	-	-	-
	566	SER	60+	m	-						428	202	7646	5190	987	686	39165	6065	23449	5113	13833	19149	33770.5	14337	4383.5	24817	33006	21920.5	75	80	50	453.5	194	106.5	587	73	4037	345.5	281	516.5	2127	169.5	452	540	701	221	-	-	-
	567	SER	60+	f	-						167	106.5	69	1077	3981	4319	6815.5	1913	18715.5	977	3757.5	1654	18773	7776.5	3917	15479	18430	11119	32	37	27	60	150	106	167	30	182.5	67	222	90.5	544	181	116	515.5	757	379	-	-	-
	568	SER	60+	m	-						66	47	52	1857	395	189.5	17770	1220	9725	650	132	718	11150	1263.5	1485	955	783	1131	93.5	112	52	430	2580	117	456	125.5	1323	7525	125	137	14451.5	232	256.5	1203	172	176	-	-	-
	569	SER	60+	f	-						229	128	44	432.5	687	239	3456	436	3452	569.5	1028	2745.5	29493	3789	969	3215	3309	16495	37	47	29	59	137	60	211	43	460	487.5	107	62	4871	162	144	384	107	217.5	-	-	-
	570	SER	39-	m	-						76.5	87.5	460	1350	732.5	169	13847	1856.5	6819.5	220	1240.5	2073	33599	5087	4002	4995	4446	5643	38.5	54	50	235	114	64.5	223	58	248	101	84	65	605	143	112	372	108	180	-	-	-
	571	SER	39-	m	-						188	77	62.5	953	821	200	26231.5	1226	10546	262	2154	1607	21715	734	1399.5	2332	2060	4661	63	76	35	102.5	816.5	79	1339.5	77	696	308	226	72.5	549	123	88	249	182	195	-	-	-
	572	SER	40-59	m	-						68	61	31	1300.5	323	89	3964	176	2253.5	168	190.5	395	8970	507	1447	1890	1943.5	795	56	122	35	174	122	98	311	54	394	330.5	104	131	461	111	263	383	136	72	-	-	-
	573	SER	39-	f	-						84	96	126	1224	254	77	12840	477	5297	186	287	1993	21054	1670	1679.5	3410	2744	4518	51	85	218	766	116	60	307	90	1149	87.5	118	213	517.5	199	514	307	256.5	337.5	-	-	-
	574	SER	40-59	f	+	NA					19285.5	8439.5	1579.5	30257.5	38389	12854.5	24623.5	6080	13917.5	1147	3956	15782	22399.5	15429.5	4129.5	10865.5	9761	31649	6265	6448	261	1607.5	3245	572	199	67.5	140.5	213	248	187	765	168	146.5	436	921	519	+	+	+
	575	SER	40-59	f	+	NA					24384	12886.5	2360	21692	8813	590	3400.5	1241	18088.5	303.5	789	2779	9956	3476.5	2982	2198	3133	4160.5	6628.5	4237	844	1681	4740	75	158	71	959	154.5	114.5	261	383	108	182	161.5	296	566	+	+	+
	576	SER	40-59	f	+	NA					10991.5	7388	1394.5	16336	9841	921	2779.5	1122.5	7118.5	435	1492	5664	13034	7225	2229	2443	3235	3350	7012	3740	176.5	3963	4275	2518.5	192	54	364	204	110	390	892.5	1023.5	190.5	1089	106	145.5	+	+	+
	577	SER	40-59	f	+	NA					27212	10822.5	7012	44160	35333	15142	15701	6213.5	11894.5	794	741	2272	34033	28741	3819.5	5345.5	2286	4827.5	9327.5	8182	1330	3545.5	3970	665	459	351	541.5	142	85	88.5	1081	729	383	284	292	191	+	+	+
	578	SER	40-59	m	+	NA					47878	27372	11212	41149	39575.5	11146	1964	571	8241	1143	1506.5	5819	13587	1865.5	4225	7173.5	1988.5	6496	6180	8208.5	1023.5	13429	24128	7394	333	133	491.5	289	233	162	1681	652.5	186.5	647	119	312.5	+	+	+
	579	SER	40-59	f	+	NA					3372.5	1481	336.5	12853.5	6106.5	4152.5	14258.5	6584	8813	1493.5	2505.5	6891	28877	22263	4767.5	7629	9671	22559	2153	555	89	1212	1121	69	181	58	460	103	116	271.5	1693	200	360	367	259	917	+	+	+
	580	SER	40-59	m	-						130	96	81	697.5	1642.5	343	16609	2295.5	12180.5	6155.5	7333.5	9841	14238.5	6888	633.5	8064.5	8073	27737	32	53	31	66	122	84.5	183.5	41	601	137.5	259	352	112	87	104	189.5	490.5	120	-	-	-
	581	SER	39-	m	+	NA					27144	9996	3002	19274.5	44616	24726	16915.5	10077.5	15628	701	856.5	1484	33987	30451	5276	10183	4016.5	2958	4856	1923.5	404	2658	2017	852	320	79	838	126	113	70	698	184	96.5	118	126	66	+	+	+
	582	SER	60+	m	-						99	93.5	97	1570	1054	218	15057	3600	14481.5	591	1125	2536.5	19491.5	11722	2361	8632.5	5051.5	4447	97	74	35	192	169	89	1871	110	235.5	118	122	317.5	7206	757.5	121	440.5	466	530	-	-	-
	583	SER	60+	m	-						60	140.5	76.5	272.5	1222	1072	20837	2939	9761	4542	3630.5	4138	33017.5	13981	3014	21681	23084	15383.5	49	60	55	136	157	55	496	67	2638	316.5	206	100.5	1101	103.5	332	384	229	133	-	-	-
	584	SER	60+	f	-						1012	99	80	10588	977	597	13678.5	1846	10149	5790	7167	10830	11598.5	6606	1958.5	8022	16001.5	9264	61	67	33.5	409	464	123	1523	111	950.5	136	205	168	1545	165	172	432	144	155	-	-	-
	585	SER	60+	f	-						204.5	67	96	314.5	417	125	8674	319	3342	1517	2417	1339.5	14166.5	1274.5	1126	7145.5	13108.5	1036	55.5	80	93.5	91	209	65.5	427	58	1549	251	93	62	1238.5	261.5	332	267	216	1689	-	-	-
	586	SER	60+	m	-						240	108	57	2018	449.5	244	10208	1111	6137	1654.5	3542	5891	34945	4442.5	2523	20129.5	27349	11415.5	118	47	34	1550.5	123	86	149.5	38	308	128	115	286	661	88.5	134	809	1523	112	-	-	-
	587	SER	60+	m	-						2758	95	153	1126	478	194	44981.5	6341	12950.5	3554.5	5688.5	1663.5	45597	12423	685.5	29402.5	24726	8105.5	56	81.5	42.5	227	695	563	11008	2532.5	4490	918	421	510.5	16556	7879	1032	2884.5	1323.5	8006	-	-	-
	588	SER	60+	m	-						895	125	169.5	2158	15409	26733	17147.5	1670.5	18157	1573	4030	8637.5	32321.5	8772.5	1541.5	6876.5	13752	22228.5	135	120	50	136	717	1811	683	94	2183	284	475	392	6464.5	499.5	161	595	1074	280.5	-	-	-
	589	SER	60+	m	-						8058	71	54.5	2174	297	153	40191	7881.5	18887	994	2152	3123	31523	11484.5	4818	8083	6192.5	2424	113	65	37	224	890	108	1955	182.5	598.5	169	184	324	2957	205	124	658	222	1577	-	-	-
	590	SER	60+	f	-						232	77	56	219.5	460	120	1280	329	12872	1884	3725	18225	7930	1813	2631	6676	17150	16773.5	50	37	27	112	89.5	42	82.5	28	1546.5	64	56	152	113	101	97	1446	116.5	99	-	-	-
	591	SER	60+	m	-						1555	196.5	938	1055	313.5	160	7731	286	4958	381	887	368	14472	1464.5	1396	3148	5300	5520	97.5	158.5	37.5	192	106	59.5	267	244.5	418	128.5	77	45	669	94	91	181	149	189.5	-	-	-
	592	SER	60+	f	-						195	157	127	4310	1740	551.5	21350	10979.5	18020	1956	3046.5	5642	31660	25296	666	12896.5	10492	9553.5	57	74	32	963	156	75	370	87	135	255	215.5	130	1627.5	142	154	283	188	161	-	-	-
	593	SER	60+	m	-						118	249	104	1658.5	1372	567	26060.5	5483	5756	12086	23449	9599.5	27509	20711	1025	26551	35470	14244	56	50	27	98.5	137	47	379	61	74.5	755.5	1584	343	381	151	70	2311	4435	1225	-	-	-
	594	SER	60+	f	-						132	62	35	4170	1484	78	4581	478	4817.5	468	1061	5947	5156	722	2908	2532	4147	2523	86	76	32	114.5	385.5	61	801.5	43	1229	414	453	189.5	8053	1405	72	491.5	352	362	-	-	-
	595	SER	60+	m	-						70	75	56	302	1628	2451	16466	2143	9590.5	741	738	1552	15054	8429.5	3669	11787.5	1568	12089	104.5	75	45	335	361	366	4640	576	7085	381	311	540	16645	3903	1751.5	6025	1359	4187	-	-	-
	596	SER	60+	f	-						99	72	52	410.5	450	142	2333	125	5499.5	596	1883	2309	4898	674	3281	2657.5	6556	9933.5	41.5	34.5	33	53	183.5	53	122	35.5	52	144.5	88	442.5	835	74	111	134	143	121	-	-	-
	597	SER	60+	m	-						104	70	96	714	955	126	11560	638	12837	546	1391	3820	19001	1802.5	3686	3302.5	5689.5	7379	39	63	46	290	197.5	124	413	75	403.5	131.5	196	288	1352	465	216	216	199	507	-	-	-
	598	SER	60+	m	-						124	103	118	2769.5	574	166	7957	659	15377	1337	3375	1654.5	23711	4459.5	4833	9747	14357.5	4754	106	60	38.5	66.5	161	58	123.5	41.5	728	82	158.5	53	185	108	191	159	209	71	-	-	-
	599	SER	60+	m	-						116	102.5	89	3243	412	156.5	5119	744	6269	1774	5431	9685.5	21875	7707	3728	9802	12891	15301	38	39	64	96	75	52	122	43	350	329.5	85	92	434	736.5	128	140	159.5	119.5	-	-	-
	600	SER	60+	f	-						59.5	87.5	180	548	5306	8573	2970	213	6539.5	491	7897	1664	4178	830	1879	1431.5	1944	5846	48	68	137	130.5	171	77.5	221	74	255	107	105	59	1109	764	203	300	103	182	-	-	-
	601	SER	60+	m	-						1034	102.5	186	644.5	674	207	11241	1019	22673	251.5	892.5	4188.5	15365	8438	4659	10007.5	12101	15786	68	58	54	202	150	65	313.5	50	2087	303	111	878	1647	409	171	307	309.5	4264	-	-	-
	602	SER	60+	m	-						67	51	37	373	332	75	6156	354	8174.5	342	332	2167	11830	965	4396	1238	1010	1440	63	121.5	31	131.5	125.5	80	99	55.5	235.5	109	90	80	234.5	83	82	112	132	62.5	-	-	-
	603	SER	60+	f	-						1061	181	57	733	450.5	217	12559.5	1053	21943	802	2882	12369	5678	1936	5602	2428	5752	4580	297.5	52	38	75	72	54	140	37.5	272	88.5	192.5	227	1979	105	134	112	158	101.5	-	-	-
	604	SER	60+	m	-						80.5	64	39	469.5	2845	5104	1811	476	4710	474	1307	2105.5	7567	1439	855	3698.5	7504	4865	160.5	63	37	102	270	470	574	37.5	105	81	107	77	1783	110	71	285.5	199	148	-	-	-
	605	SER	60+	f	-						69	56	41	443	330.5	104	2804	927	4066	153	245.5	517.5	7409	5514.5	689	982	1207	1262	41	36	33	80	122	71.5	180	63.5	1759	90	97	175	989	384	366	225.5	205.5	412.5	-	-	-
	606	SER	60+	f	-						171.5	70.5	62	3173	252	93.5	16724	770	9061.5	590	1856	3146	11375.5	2370	458	3492.5	7185.5	3977	47.5	52	103.5	498	126	112.5	248	51	181.5	107	224	92	421	88.5	75	114	154.5	191	-	-	-
	607	SER	60+	f	-						4672	85	87	2868	730	206	3136.5	1017.5	23243	1169.5	3579.5	2516.5	17951	6610	4769	5784	8918	3661	115	89	60	167.5	113	67	148.5	52	368	82	73	284	517	128	124	160	131	65.5	-	-	-
	608	SER	60+	f	-						68	63	58	903	445.5	245	6353	465	23836	325.5	712	4798.5	7116.5	5961	1706.5	1112	670	7672	81.5	66.5	33	654	198	81	174	47	1076.5	101.5	110	99	1019.5	97	137	287.5	160.5	259	-	-	-
	609	SER	60+	m	-						69	115	81	2986	717	352	19115	3106	21053.5	6480.5	10096	12022	40191.5	9234	6947	27794	26254	14196	39.5	55	34	8734	160	99.5	612.5	133	3518	749	2038	1995.5	4456	624	252	1861	4588	7688	-	-	-
	610	SER	60+	f	-						406.5	150.5	105	1622.5	2022	1696	7107	2186	2827	8295	13174	3744	5966	9641	914.5	29699	34055	15259	76	91	47.5	302	511	368.5	4461	89	415	380.5	299	602	9464	548	153	692	629	1774	-	-	-
	611	SER	60+	m	-						95	69	63	1244	1906	657.5	3570.5	1007	13493.5	906.5	3676	7979	27532	2176	541	13678.5	17839	8165	76	78.5	51	149	1096	175	296	38	324	345	639	232	1501.5	113	95.5	377	387.5	300.5	-	-	-
	612	SER	60+	f	-						80	60	50	584	761	140	5005	919.5	7428.5	274	453.5	1441	9314	2027	3396.5	1365.5	800	1780	57	77	37	82	146.5	73.5	1172	40	144	69	164	74.5	4306.5	129	86	215	183	228.5	-	-	-
	613	SER	60+	f	-						88	69.5	52.5	921	698	273.5	1185	380.5	4334.5	367	1073.5	742	4640.5	350.5	756	2801.5	7072	2921	46	77	41.5	135	465	89	140	67	63	114	154.5	640.5	2783	175.5	97	225	345	86	-	-	-
	614	SER	60+	m	-						1668.5	131.5	73	615	1331	225	11242	1356.5	9552.5	3974.5	6958	2898	9793	4866	1585	9621	15537	12399.5	45	74	42	259	281.5	253	2070	185.5	1230	492	276	369	1943	676	1636	508	549	2646	-	-	-
	615	SER	60+	f	-						57	91.5	77	3568	1230	1796	6521	573	2420	2157	4978	5011	15392	589	411.5	18089	16590	5538.5	59.5	74	58.5	326	248	133	714.5	61	224	276	252	851	9520	675	176	727	682.5	152	-	-	-
	616	SER	60+	f	-						81	63	44.5	4712	578	130.5	6310.5	807	5370	1806.5	2593	2323.5	2867	3096	1391	3668.5	4427	1425	38	36.5	26	113.5	119.5	76	118	38	88	69	84	103	125	86.5	73.5	479	178	452	-	-	-
	617	SER	60+	m	-						83	84	99.5	885	2150.5	2896	6799	755	11168	2311	2872.5	6309.5	27304	4786.5	2506	26825	19571	13516	38	36.5	30	64	86.5	55.5	185.5	33	331	84	61	85	701	86	100.5	472	125	173.5	-	-	-
	618	SER	60+	f	-						52	77	63.5	773	722.5	166.5	1646	203	4018	181.5	309	1611	3993	5314	479.5	979.5	1833	1420	67	74.5	28	98.5	107	82	80	32	60.5	55	51	40.5	101	101	66.5	87	60	44	-	-	-
	619	SER	60+	f	-						5772.5	89	50.5	430	1200	1605.5	5620.5	541	10307	5408	7931	5509	42871.5	2035	1093	10146.5	14731	10237	103	41	28	80	1146	1539	11157	68.5	620	146	138	134	343	115.5	133	215.5	239.5	338	-	-	-
	620	SER	60+	f	-						86.5	59.5	129	1480.5	667	226	3940	667	5262	301.5	1621	944	20141	1977	1067	3813	4265	3268	220.5	224	56	1289	186	77.5	739.5	62	791	107	112	245	1924	120.5	123	208	163.5	405	-	-	-
	621	SER	60+	f	-						115	56	41	489	1105	121.5	5183	588	7502.5	834	3240.5	2813	3603	1508	1506	2669	5230	2282	36	55	34	109	318	71	1045	142	601	92	104	89.5	6381.5	560.5	260	358	131	64	-	-	-
	622	SER	60+	f	-						42.5	51	32.5	556	145	77	1420	92	3647	419.5	297.5	7143	1127.5	470	285	1299	656	1289	33	50	32	70	570	273	165	46	402.5	77	77	248	270	336	217.5	88	101	85	-	-	-
	623	SER	60+	f	-						79	69	52.5	338	1887.5	3272	15226.5	878	14670	393	914	1449	23791	2797	778	6772	5200.5	4180	58	79.5	35	139	689	1195	643.5	81	879	273	508	963	3473	965.5	687.5	533	997	758	-	-	-
	624	SER	60+	f	-						61	91	33.5	419	938	285	3598	375.5	2986	343	707	1644	2106	665.5	526.5	3313	6640	1962	131	91	31	140	119	67	211	49	308	90	144	213	458	114	94	165.5	127	100	-	-	-
	625	SER	60+	f	-						64	53	54	469	451.5	227	3008	284.5	6430	1022	3552.5	2669	4569.5	2327	1643	3556.5	5338	4230	41	40	27	154.5	944	59	495	41	207	201	129	131.5	1237	175.5	93	278	233	181	-	-	-
	626	SER	60+	m	-						128	109	73	1225	794	1248	9981	586	4958	6614	5434.5	11945	8134	2755.5	607	24418.5	19845	16315	87	78	37	347	168	100	356	64	387.5	300	213	363	373.5	695.5	72	543.5	786	448	-	-	-
	627	SER	60+	m	-						67.5	76.5	44	946	708	140.5	2723.5	314	10739	415	1994	2909.5	8352	1336.5	1346.5	9193.5	12769	7248	33	32	24.5	179	67	40	122	28	129	63.5	50	70	223	62	62	95	87	162	-	-	-
	628	SER	60+	f	-						64	41	27.5	2423	306	214	1904	122	2887.5	88.5	373.5	797	29254	605.5	1572	2751	936.5	3395	40	86	35.5	937	129	90.5	161.5	69	57	193	97	95	1388	110	166	203	283	120	-	-	-
	629	SER	60+	m	-						84	56	34.5	1888	239	213.5	2797	132	7580	659	1921	2442	9049	421.5	1564	2717.5	6535.5	2738	101	80	32	103	156	112.5	260	53	1302.5	92	118	1528	1354.5	188.5	95	1175	137.5	88	-	-	-
	630	SER	60+	m	-						56	71	45	1550	1024	1043	2204	412	1759	1439	2603.5	10832	4346	840.5	739	15676	9883	4507	65.5	94.5	29	115	109	163.5	126.5	36	114	425.5	267.5	106	182	158.5	68	519.5	203	82.5	-	-	-
	631	SER	60+	f	-						1453	76	52.5	5580	621	142	5544.5	392.5	7853.5	855.5	2102	6438	7033	2209.5	4874	2842	4779	3994	170	48.5	31	114	163	55	95	45	219.5	149	116	124	123	189.5	196.5	254	379.5	239	-	-	-
	632	SER	60+	f	-						200.5	114	218	6322	485	150.5	3899	740	3623	452	1230.5	4066	9991.5	2521	739.5	4548.5	6920.5	6083	155	105	57	1709	648.5	80	172	55	141	233	252.5	198	3590	120	101	256	444.5	1007	-	-	-
	633	SER	60+	m	-						219.5	74	2985	8431	4378	4966	12631.5	1122	6698.5	981	1900.5	2321.5	16539.5	4570	1888.5	4052	8409	5770	115	50	38	118.5	900	332	226	54.5	1131	322	80	85	1106	108	82	509	157	111	-	-	-
	634	SER	60+	m	-						204	78	41	400	346	108	11436.5	530	5995	2472	2955	7208	8532	5805	1732	3116	4984	4848	79	109	41	214	276.5	124	361	88.5	723	246	329.5	442	21848.5	417	98	750.5	249	178	-	-	-
	635	SER	60+	m	-						206	100	149	1191	501	261	5594	992.5	14341	1309.5	4573	7197	27304	2835	3875	9875	18864	7591	51	77	37	91	151	84	2623	64	2555.5	712.5	137	853	3652	293	441	395	292.5	13040	-	-	-
	636	SER	60+	m	-						1246	63	58	384	658.5	278.5	10534	1032.5	12820	412	881	3821.5	23688	4912	3534.5	4632	5808.5	6301.5	52	68	52	71	567	82	380.5	58	530	271	137	147	839	391	123	286.5	211	170	-	-	-
	637	SER	60+	m	-						84	122	93.5	836	1619.5	1945	19651	3232	9808	1376	3689.5	9291	39553	9862	3456	19959	16870.5	12057.5	55.5	72	44	183	176	76	246	47	954	190.5	108	240.5	1063	352	203	396	121.5	194	-	-	-
	638	SER	60+	f	-						297	58	41	11993	367	83	6493	562.5	6871	168.5	455	768	6516	1850.5	870	792	1374	1972	33	47	25	273.5	54.5	60	99	33.5	212	52	41.5	44	249	73.5	82	53	55	49	-	-	-
	639	SER	60+	f	-						103	47	191	398	180	64	4309	1251.5	3113	252	525	2612.5	15316	1865	1261	2733	5338	1199	47	55	38	87	123	66	8444.5	1524	1545	75	106	129	14691	2821	301.5	1243	119	134	-	-	-
	640	SER	60+	f	-						46	50	259	506	417.5	90.5	5897	325	4633.5	155	342.5	814	15599	1435.5	935	1344	2064.5	5910.5	36	46.5	35	138	77	61	123	38.5	162	68.5	53.5	68	1084	129	79	108	82	280	-	-	-
	641	SER	60+	m	-						58.5	90.5	42	634	809	159	10002	782	8143.5	976	3259	1468	22194	2089	608	10760	13363	3504.5	30.5	35	27.5	166.5	665	180.5	213	40	111	160	71	101	915	180	68	265	181	91	-	-	-
	642	SER	60+	f	-						444	58	124	302	627.5	106	4575	442	20540.5	1412	2722	5570	18704	3457	2206	2279	2900.5	3497	120	56	44	93	97	57	130	42	183	94.5	100.5	166	251	324	76	135	120	56.5	-	-	-
	643	SER	60+	m	-						195	126	91	761.5	2062	2585.5	17364	1534	16684	1019	2861	1966	18111	6517	2216	14809	22068.5	13728	41	44	30	262	434	74	489.5	48	654	104	81	45	2509	165	93	565	249	190	-	-	-
	644	SER	60+	f	-						64	104	79	914	569	193	12794	5267	24338	303	1386	1627	14598.5	6709.5	1468	2574.5	4809	2560	90	61	30	63	154	103	4011.5	71	5908	95	86	56	513.5	211	465	297.5	367.5	205	-	-	-
	645	SER	60+	m	-						119	51	51	286	830	104	2086	203.5	3233.5	362	1312.5	3097	2071	1231	1820	1506	2881	5086	59	78	84	135	640.5	73	176.5	41	192	167	116	605.5	414	213	120	250	222	1043	-	-	-
	646	SER	60+	f	-						86.5	156	175	1510	849.5	809.5	46395.5	12466	34101	4245	12977	11543	33245.5	28946	5924.5	20575	30303	11293.5	42.5	57	36	74	109	69	8649	269	2424	140	231.5	343.5	935	328	173	341	511	133	-	-	-
	647	SER	60+	f	-						57	50	44	143	807	448.5	1248	258	4209	289	405.5	9954	3348	1369.5	4640	1726	3635	3037.5	60	46	46.5	57	184	136	686	62	119	94	74	284.5	744	122	83	170.5	113.5	167	-	-	-
	648	SER	60+	f	-						92	102	99	1013	1857	977	5584	1848	17747	406	1198	3110	7667	3586.5	3157	8356	13864	6722	42	69	47	1337	983.5	93	341	58	432	141	438	357.5	1953	649	142	251.5	676	409	-	-	-
	649	SER	60+	m	-						1261	79	57	712	395	147	13423	834	7182.5	2277.5	4622	1382	20677.5	2799	1735	12098	22468	4667	114	90.5	33	76	116	60	1118.5	52	582	151	98.5	183	499.5	168.5	122.5	161	217	517.5	-	-	-
	650	SER	60+	m	-						913.5	74	42	550	371.5	116	3768	368.5	4641.5	262	544.5	1510.5	10439	1866.5	1280	8317	11243	8046	49.5	45	30.5	89	98	55	157	38	241	89	54	177	938.5	184.5	109	512.5	123	250.5	-	-	-
	651	SER	60+	m	-						66.5	108	73	1771	955	205	25821	2209.5	13817	947	3189.5	3644	27531.5	5636	3031	10629	16461	29424.5	78.5	153	31	113	146	68.5	319	45	2172	130	69	91	2648	171	393	369	127	144	-	-	-
	652	SER	60+	f	-						142	138	66	3501	871	383	2259	499.5	2988	4501	13268	4650	34762.5	6083.5	1366	28033	29562	23494	69	85	36	117.5	391.5	115	1071	83.5	80.5	129.5	126	391	670	233	78	312	261	371	-	-	-
	653	SER	60+	m	-						76.5	74	55	1441	851.5	367	12497	1360	3598	1339	2896	1835.5	34238	8820.5	2671	18157	26379.5	1233.5	59	62	33	1925	176	77.5	370	47	80.5	263	395	61	853	110	98	490	859	55	-	-	-
	654	SER	60+	f	-						73.5	82.5	84	1162	965.5	353	13317	5994	17770	296	509	2740	23951	24555	1542	2944	2094.5	4394.5	43	65	36	237.5	2680	75	2669.5	278.5	9191.5	123	120	1227	2300.5	779	225	503	1337	906	-	-	-
	655	SER	60+	m	-						882.5	110	66.5	747.5	1111	189	5885	661	8444.5	525.5	2310	3313.5	25809.5	4014	1368	9907	10469	5305	40	44	29	88.5	521	54	1073	172	159	153	295	72	524	327	67	212	197.5	79	-	-	-
	656	SER	40-59	m	+	NA					29927	15751.5	3718	16631	36655.5	7371	24224	13045	9610	1329	2020	3500.5	36302	27190	8245	8255	11170	4718	7561	6820.5	901	728	20762	838.5	2743.5	1004	254	108	64.5	84	1633	2496.5	131	320	101	153	+	+	+
	657	SER	60+	f	+	NA					18294	1980	591	15600.5	17419	597	4580	483	14629	1188	3280	8128	10690.5	3179	3482	6063.5	8466	10417	2080.5	1380.5	126.5	949	11885	45	124	41.5	321	59	85	251	179	129.5	80.5	79.5	80	169.5	+	+	+
	658	SER	60+	m	+	NA					47719	31067	9626	21670	46635	13876	13787	9324	12118	945.5	2252.5	11614	19548	23791	3374	5802.5	6629	8829	4028	2263	319	2519	2688	600	105	39	229	78	58	96.5	155	88	75	109	79	280	+	+	+
	659	SER	60+	f	+	NA					46053	26163	14537	42062	41229	19252	2736.5	743	3135.5	303.5	438	2769	14964	7966.5	1862	1407.5	660	4071	11341	3640.5	898	1803	6854	1311.5	233.5	50.5	428	73	56.5	472	135.5	131	131	169.5	76	565	+	+	+
[truncated: 517 more rows]
[truncated: 8 more columns]

## Sheet: Suppl Fig1
	Raw Scan of all 3 gels
	Supplementary Figure 1

## Sheet: Suppl Fig2a IgG Detection
	Supplemental Figure 2a - QC sample performance during screening
[truncated: 273 more rows]

[truncated: 2 more sheets: Suppl Fig2b, Suppl Table 3]
